# Supplementary material for: Relationship between Soybean Protein Isolate and Textural Properties of Texturized Vegetable Protein
Source: Molecules. 2023 Nov 7;28(22):7465. doi: 10.3390/molecules28227465 (PMC10672934; doi:10.3390/molecules28227465)
Supplement: Supplementary file 1 [file molecules-28-07465-s001.zip]

Archive with 22 entries (22 files):
- Experimental data.xlsx
- FTIR-Secondary structure of proteins/950E-1-20230320.0
- FTIR-Secondary structure of proteins/950E-1-20230320.0.dpt
- FTIR-Secondary structure of proteins/950E-2-20230320.0
- FTIR-Secondary structure of proteins/950E-2-20230320.0.dpt
- FTIR-Secondary structure of proteins/950E-3-20230320.0
- FTIR-Secondary structure of proteins/950E-3-20230320.0.dpt
- FTIR-Secondary structure of proteins/970W-1-20230320.0
- FTIR-Secondary structure of proteins/970W-1-20230320.0.dpt
- FTIR-Secondary structure of proteins/970W-2-20230320.0
- FTIR-Secondary structure of proteins/970W-2-20230320.0.dpt
- FTIR-Secondary structure of proteins/970W-3-20230320.0
- FTIR-Secondary structure of proteins/970W-3-20230320.0.dpt
- FTIR-Secondary structure of proteins/971W-1-20230320.0
- FTIR-Secondary structure of proteins/971W-1-20230320.0.dpt
- FTIR-Secondary structure of proteins/971W-1-20230320.1
- FTIR-Secondary structure of proteins/971W-1-20230320.1.dpt
- FTIR-Secondary structure of proteins/971W-2-20230320.0
- FTIR-Secondary structure of proteins/971W-2-20230320.0.dpt
- FTIR-Secondary structure of proteins/971W-3-20230320.0
- FTIR-Secondary structure of proteins/971W-3-20230320.0.dpt
- scanning electron microscope image.pptx
