# Supplementary material for: Relationship between Soybean Protein Isolate and Textural Properties of Texturized Vegetable Protein
Source: Molecules. 2023 Nov 7;28(22):7465. doi: 10.3390/molecules28227465 (PMC10672934; doi:10.3390/molecules28227465)
Supplement: Supplementary file 1 [file molecules-28-07465-s001.zip › Experimental data.xlsx]

## Sheet: Water holding capacity
Here: Water holding capacity data for three soybean protein isolates (971W, 970W, 950E)
soybean protein isolates	M1/g	M2/g	M3/g	WHC/%	average value ± standard deviation (SD)
971W	0.1	3.99	4.77	6.8	6.83 ± 0.15
971W	0.1	3.99	4.79	7
971W	0.1	3.99	4.76	6.7
970W	0.1	3.99	4.72	6.3	6.37 ± 0.31
970W	0.1	3.99	4.76	6.7
970W	0.1	3.99	4.7	6.1
950E	0.1	3.99	4.73	6.4	6.33 ± 0.21
950E	0.1	3.99	4.74	6.5
950E	0.1	3.99	4.7	6.1
M1:Sample quality
M2:Centrifuge quality
M3:Centrifuge tube + discard supernatant after centrifugation.

## Sheet: Emulsifying properties
Here: Emulsifying properties data for three soybean protein isolates (971W, 970W, 950E)
soybean protein isolates	A0	A10	EAI（m2/g）	average value ± standard deviation (SD)	ESI(/min)	average value ± standard deviation (SD)
971W	1.2315	0.5445	22.6892	22.19 ± 0.64	17.9258	19.08 ± 2.96
971W	1.1651	0.4743	21.4658		16.866
971W	1.2172	0.6747	22.4257		22.4369
970W	1.0374	0.3944	19.1131	19.62 ± 0.55	16.1337	16.30 ± 0.29
970W	1.0964	0.4162	20.2001		16.1188
970W	1.0606	0.4228	19.5405		16.629
950E	1.3707	0.7149	25.2538	25.28 ± 0.03	20.9012	20.35 ± 1.65
950E	1.3727	0.6303	25.2906		18.49
950E	1.3734	0.7387	25.3035		21.6386
A0: denotes the initial absorbance before homogenization λ= 500nm
A10: denotes the absorbance of the emulsion after 10 minutes of homogenization λ= 500nm
N: represents the dilution factor

## Sheet: Foaming properties
Here: Foaming properties data for three soybean protein isolates (971W, 970W, 950E)
soybean protein isolates	V(mL)	V1(mL)	V20(mL)	FC(%)	average value ± standard deviation (SD)	FS(%)	average value ± standard deviation (SD)
971W	25	42.5	12.5	1.7	1.68 ± 0.02	0.294118	0.31 ± 0.03
971W	25	41.9	15	1.676		0.357995
971W	25	41.5	12.5	1.66		0.301205
970W	25	35.5	10	1.42	1.40 ± 0.02	0.28169	0.28 ± 0.01
970W	25	35	9.5	1.4		0.271429
970W	25	34.5	10	1.38		0.289855
950E	25	32.5	12.5	1.3	1.34 ± 0.05	0.384615	0.35 ± 0.06
950E	25	33	12.5	1.32		0.378788
950E	25	35	10	1.4		0.285714
V1: The volume of the foam after 1 minute of homogenization (mL)
V25: The volume of the foam after 25 minutes of resting (mL)

## Sheet: Content of amino acids
Here: Amino acid Content Data for three Soybean Protein Isolates (971W, 970W, 950E)
soybean protein isolates	Asp（g/100g）	Thr（g/100g）	Ser（g/100g）	Glu（g/100g）	Pro（g/100g）	Gly（g/100g）	Ala（g/100g）	Val（g/100g）	Met（g/100g）	Ile（g/100g）	Leu（g/100g）	Tyr（g/100g）	Phe（g/100g）	Lys（g/100g）	His（g/100g）	Arg（g/100g）
970W	8.74	2.89	3.98	15.01	3.86	3.12	3.21	3.55	0.99	3.53	5.98	2.88	3.93	4.75	1.94	6.43
970W	8.79	2.91	4.01	15.11	3.88	3.14	3.23	3.57	0.98	3.54	6	2.91	3.95	4.77	1.95	6.53
970W	10.7	3.49	4.85	18	4.08	3.8	3.92	4.28	1.04	4.21	7.21	3.37	4.79	5.79	2.36	7.06
971W	10.5	3.38	4.74	17.8	3.95	3.7	3.84	4.22	1.08	4.2	7.15	3.33	4.74	5.7	2.32	7.02
971W	8.81	2.88	3.99	15.12	3.84	3.13	3.22	3.57	0.94	3.55	6.02	2.88	3.98	4.8	1.94	6.85
971W	8.78	2.86	3.97	15.02	3.83	3.11	3.2	3.56	0.94	3.54	6	2.85	3.95	4.78	1.94	6.84
950E	9.05	2.88	4.1	15.64	3.96	3.14	3.23	3.59	0.95	3.63	6.16	2.92	4.12	4.83	1.95	5.99
950E	9.08	2.88	4.11	15.67	3.96	3.15	3.22	3.59	0.95	3.62	6.15	2.92	4.12	4.82	1.94	6.01
950E	8.99	2.86	4.07	15.53	3.97	3.12	3.19	3.56	0.93	3.58	6.1	2.88	4.09	4.78	1.93	5.94
soybean protein isolates	Asp（g/100g）	Thr（g/100g）	Ser（g/100g）	Glu（g/100g）	Pro（g/100g）	Gly（g/100g）	Ala（g/100g）	Val（g/100g）	Met（g/100g）	Ile（g/100g）	Leu（g/100g）	Tyr（g/100g）	Phe（g/100g）	Lys（g/100g）	His（g/100g）	Arg（g/100g）
970W	9.41 ± 0.64	3.10 ± 0.20	4.28 ± 0.28	16.04 ± 0.98	3.93 ± 0.07	3.35 ± 0.22	3.45 ± 0.23	3.80 ± 0.24	1.00 ± 0.02	3.76 ± 0.23	6.39 ± 0.41	3.05 ± 0.16	4.23 ± 0.28	5.10 ± 0.34	2.08 ± 0.14	6.67 ± 0.20
950E	9.04 ± 0.03	2.87 ± 0.01	4.09 ± 0.00	15.61 ± 0.04	3.96 ± 0.00	3.14 ± 0.01	3.21 ± 0.01	3.58 ± 0.01	0.94 ± 0.01	3.61 ± 0.01	6.14 ± 0.02	2.91 ± 0.01	4.11 ± 0.01	4.81 ± 0.01	1.94 ± 0.01	5.98 ± 0.02
971W	9.37 ± 0.57	3.04 ± 0.17	4.23 ± 0.25	15.98 ± 0.91	3.87 ± 0.04	3.31 ± 0.19	3.42 ± 0.21	3.78 ± 0.22	0.99 ± 0.05	3.77 ± 0.22	6.39 ± 0.38	3.02 ± 0.16	4.23 ± 0.26	5.09 ± 0.30	2.07 ± 0.13	6.90 ± 0.06

## Sheet: Secondary structure of proteins
Here: Secondary structure of proteins Data for three Soybean Protein Isolates (971W, 970W, 950E)										Note: This data was analyzed by Ominc software and PeakFit software.
	Peak	Area	Center（cm-1）	β-sheet（cm-1）		random coil（cm-1）	α-helix（cm-1）	β-turn（cm-1）		The raw data is in the FTIR file.
				1610-1640	1673-1677	1641-1649	1649-1657	1659-1674	1681-1696
950E-1	1	0.404565	1616.08	0.404565	0.606774	0.873333	0.846246	0.721941	0.401936
	2	0.7578	1625.92	0.7578	0.111108	0.159919	0.154959	0.132197	0.0735998
	3	0.848511	1635.95	0.848511				0.205797
	4	0.873333	1645.8	2.01088
	5	0.846246	1655.9	0.368218
	6	0.721941	1665.86	0.479326
	7	0.606774	1676.3
	8	0.401936	1687.4
	sum	5.46111
	Peak	Area	Center（cm-1）	β-sheet（cm-1）		random coil（cm-1）	α-helix（cm-1）	β-turn（cm-1）
				1610-1640	1673-1677	1641-1649	1649-1657	1659-1674	1681-1696
950E-2	1	0.335866	1614.68	0.335866		0.934691	0.950563	0.891404	0.361892
	2	0.674649	1623.45	0.674649		0.160501	0.163227	0.765496	0.063698
	3	0.845308	1632.18	0.845308				1.6569	0.42559
	4	0.934691	1641.1	1.85582				0.284516	0.0730806
	5	0.950563	1650.23	0.318675				0.357597
	6	0.891404	1659.36
	7	0.765496	1668.74
	8	0.361892	1688.18
	9	0.063698	1688.19
	sum	5.82357
	Peak	Area	Center（cm-1）	β-sheet（cm-1）		random coil（cm-1）	α-helix（cm-1）	β-turn（cm-1）
				1610-1640	1673-1677	1641-1649	1649-1657	1659-1674	1681-1696
950E-3	1	0.582903	1616.05	0.582903	0.83315	1.25256	1.20793	1.02373	0.494401
	2	1.07921	1626.04	1.07921	0.106769	0.160517	0.154798	0.131192	0.088735
	3	1.24066	1636.11	1.24066					0.583136
	4	1.25256	1646.05	2.90277					0.0747296
	5	1.20793	1655.98	0.371994				0.205922
	6	1.02373	1666.09	0.478763
	7	0.83315	1676.3
	8	0.494401	1687.19
	9	0.088735	1687.18
	sum	7.80328
	Peak	Area	Center（cm-1）	β-sheet（cm-1）		random coil（cm-1）	α-helix（cm-1）	β-turn（cm-1）
				1610-1640	1673-1677	1641-1649	1649-1657	1659-1674	1681-1696
970W-1	1	0.419613	1614.21	0.419613		1.04692	1.04335	0.975803	0.448733
	2	0.813056	1623.05	0.813056		0.159485	0.158941	0.830921	0.0683587
	3	0.985995	1631.84	0.985995				1.80672
	4	1.04692	1640.88	2.21866				0.275231
	5	1.04335	1650.04	0.337985				0.34359
	6	0.975803	1659.22
	7	0.830921	1668.6
	8	0.448733	1688.25
	sum	6.56439
	Peak	Area	Center（cm-1）	β-sheet（cm-1）		random coil（cm-1）	α-helix（cm-1）	β-turn（cm-1）
				1610-1640	1673-1677	1641-1649	1649-1657	1659-1674	1681-1696
970W-2	1	0.471179	1614.22	0.471179		1.25381	1.25921	1.17965	0.543681
	2	0.933452	1623.12	0.933452		0.160601	0.161293	1.01244	0.0696402
	3	1.15358	1631.97	1.15358				2.19208
	4	1.25381	1640.99	2.55821				0.280784
	5	1.25921	1650.13	0.327682				0.350425
	6	1.17965	1659.32
	7	1.01244	1668.67
	8	0.543681	1688.22
	sum	7.807
	Peak	Area	Center（cm-1）	β-sheet（cm-1）		random coil（cm-1）	α-helix（cm-1）	β-turn（cm-1）
				1610-1640	1673-1677	1641-1649	1649-1657	1659-1674	1681-1696
970W-3	1	0.877175	1615.76	0.877175	1.38588	2.00297	1.95252	1.69385	0.950814
	2	1.62364	1625.79	1.62364	0.111615	0.161313	0.15725	0.136417	0.0765759
	3	1.92979	1635.87	1.92979				0.212993
	4	2.00297	1645.84	4.43061
	5	1.95252	1655.82	0.356828
	6	1.69385	1665.93	0.468443
	7	1.38588	1676.27
	8	0.950814	1687.2
	sum	12.4166
	Peak	Area	Center（cm-1）	β-sheet（cm-1）		random coil（cm-1）	α-helix（cm-1）	β-turn（cm-1）
				1610-1640	1673-1677	1641-1649	1649-1657	1659-1674	1681-1696
971W-1	1	0.237921	1614.48	0.237921		0.572452	0.587541	0.55105	0.259573
	2	0.434875	1623.35	0.434875		0.156949	0.161086	0.475519	0.071167
	3	0.528446	1632.14	0.528446				1.02657
	4	0.572452	1641.09	1.20124				0.281454
	5	0.587541	1650.19	0.329344				0.352621
	6	0.551051	1659.3
	7	0.475519	1668.63
	8	0.259573	1687.84
	sum	3.64738
	Peak	Area	Center（cm-1）	β-sheet（cm-1）		random coil（cm-1）	α-helix（cm-1）	β-turn（cm-1）
				1610-1640	1673-1677	1641-1649	1649-1657	1659-1674	1681-1696
971W-2	1	0.09529	1613.75	0.09529		0.22223	0.204761	0.177994	0.057227
	2	0.173595	1621.74	0.173595		0.143019	0.131776	0.159343	0.027926
	3	0.213923	1630.06	0.213923				0.337337	0.085153
	4	0.221563	1638.6	0.221563				0.217097	0.0548012
	5	0.22223	1647.11	0.704371				0.271898
	6	0.204761	1655.13	0.453306
	7	0.177994	1663.03
	8	0.159343	1671.32
	9	0.057227	1688.68
	10	0.027926	1688.67
	sum	1.55385
	Peak	Area	Center（cm-1）	β-sheet（cm-1）		random coil（cm-1）	α-helix（cm-1）	β-turn（cm-1）
				1610-1640	1673-1677	1641-1649	1649-1657	1659-1674	1681-1696
971W-3	1	0.194427	1615.49	0.194427	0.261758	0.388292	0.379586	0.295239	0.182824
	2	0.35839	1625.51	0.35839	0.107172	0.158979	0.155415	0.12088	0.074854
	3	0.381891	1635.75	0.381891				0.195734
	4	0.388292	1645.53	0.934708
	5	0.379586	1655.52	0.3827
	6	0.295239	1665.35	0.489872
	7	0.261758	1675.34
	8	0.182824	1686.79
	sum	2.44241
samples	α-helix（%）	β-sheet（%）	β-turn（%）	random coil（%）
950E-1	15.4959	47.9326	20.5797	15.9919
950E-2	16.3227	31.8675	35.7597	16.0501
950E-3	15.4798	47.8763	20.5922	16.0517
average value ± standard deviation	15.77 ± 0.00	42.56 ± 0.09	25.64 ± 0.09	16.03 ± 0.00
samples	α-helix（%）	β-sheet（%）	β-turn（%）	random coil（%）
970W-1	15.8941	33.7985	34.359	15.9485
970W-2	16.1293	32.7682	35.0425	16.0601
970W-3	15.725	46.8443	21.2993	16.1313
average value ± standard deviation	15.92 ± 0.00	37.80 ± 0.08	30.23 ± 0.08	16.05 ± 0.00
samples	α-helix（%）	β-sheet（%）	β-turn（%）	random coil（%）
971W-1	16.1086	32.9344	35.2621	15.6949
971W-2	13.1776	45.3306	27.1898	14.3019
971W-3	15.5415	48.9872	19.5734	15.8979
average value ± standard deviation	14.94 ± 0.02	42.42 ± 0.08	27.34 ± 0.08	15.30 ± 0.01

## Sheet: Textural properties
Here: Textural properties Data for three Soybean Protein Isolates (971W, 970W, 950E)
Texturized vegetable proteins	Hardness (g)	Adhesiveness (g.sec)	Resilence (%)	Cohesion	Springiness (%)	Gumminess	Chewiness
971W	384.272	-1.323	27.058	0.713	72.939	289.343	248.635
971W	343.464	-1.862	25.47	0.72	73.755	256.828	211.638
971W	401.896	-1.529	26.743	0.711	75.611	289.369	211.063
971W	430.015	-0.009	25.116	0.722	77.184	310.316	234.633
971W	434.245	-1.662	25.837	0.736	72.655	319.522	246.619
970W	461.424	-1.249	24.169	0.674	68.538	333.628	288.322
970W	505.052	-2.427	23.41	0.659	75.076	341	258.859
970W	495.34	-2.517	23.68	0.641	72.738	332.668	225.464
970W	401.974	-1.022	24.406	0.675	65.469	300.964	239.528
970W	424.532	-2.319	24.871	0.672	67.774	295.643	236.887
950E	349.495	0.064	26.387	0.685	79.007	239.46	202.08
950E	349.886	-0.999	23.216	0.691	77.426	268.538	207.917
950E	362.34	-1.322	24.732	0.692	83.04	249.742	208.869
950E	369.625	-1.327	25.419	0.692	80.55	250.576	208.077
950E	326.232	-1.894	24.618	0.68	76.22	267.97	215.849
Three texturized vegetable proteins	Hardness (g)	Adhesiveness (g.sec)	Resilence (%)	Cohesion	Springiness (%)	Gumminess	Chewiness
971W	398.778 ± 37.126	-1.277 ± 0.736	26.045 ± 0.829	0.720 ± 0.010	74.429 ± 1.924	293.076 ± 24.177	230.518 ± 18.299
970W	457.664 ± 44.380	-1.907 ± 0.712	24.107 ± 0.580	0.664 ± 0.014	69.919 ± 3.900	320.780 ± 20.855	249.812 ± 24.650
950E	351.516 ± 16.516	-1.096 ± 0.724	24.874 ± 1.164	0.688 ± 0.005	79.249 ± 2.675	255.257 ± 12.648	208.558 ± 4.895

## Sheet: Degree of texturization
Here: Degree of texturization Data for three Soybean Protein Isolates (971W, 970W, 950E)
Texturized vegetable proteins	Force 1(g)	Force 2(g)	Degree of texturization	average value ± standard deviation
971W	-2.27148	-3.99467	0.568627	0.670±0.183
971W	-2.0365	-2.58479	0.787879
971W	-2.8981	-4.38631	0.660714
971W	-1.95817	-4.54296	0.431034
971W	-2.81977	-3.13308	0.9
970W	-2.0365	-4.38631	0.464286	0.541±0.135
970W	-3.28973	-6.34448	0.518519
970W	-4.9346	-6.34448	0.777778
970W	-2.97642	-6.57946	0.452381
970W	-2.42814	-4.9346	0.492063
950E	-2.50646	-2.19315	1.14286	0.749±0.270
950E	-1.72319	-2.81977	0.611111
950E	-2.74144	-3.60304	0.76087
950E	-1.48821	-3.60304	0.413043
950E	-2.81977	-3.44639	0.818182

## Sheet: Free SH and S-S content
Here: Free SH and S-S content Data for three Soybean Protein Isolates (971W, 970W, 950E)
Texturized vegetable proteins	A412.0nm	Total SH (μmol/g)	average value ± standard deviation
971W	1.0562	129.437	151.95±26.24
971W	1.1884	145.638
971W	1.475	180.761
970W	1.0751	131.754	145.27±34.15
970W	1.5023	184.107
970W	0.9787	119.94
950E	0.7244	88.7752	120.71±27.66
950E	1.1133	136.435
950E	1.1173	136.925
Texturized vegetable proteins	A412.0nm	Free SH (μmol/g)	average value ± standard deviation
950E	0.0336	4.11768	3.88±0.27
950E	0.0321	3.93385
950E	0.0293	3.59071
971W	0.0299	3.66425	3.30±0.33
971W	0.026	3.1863
971W	0.0248	3.03924
970W	0.0266	3.25983	3.44±0.58
970W	0.0333	4.08092
970W	0.0242	2.96571
Texturized vegetable proteins	Total SH (μmol/g)	Free SH (μmol/g)	S-S (μmol/g)	average value ± standard deviation
971W	129.437	3.66425	62.8865	74.32±13.26
971W	145.638	3.1863	71.2261
971W	180.761	3.03924	88.861
970W	131.754	3.25983	64.2468	70.92±16.79
970W	184.107	4.08092	90.013
970W	119.94	2.96571	58.487
950E	88.7752	4.11768	42.3288	58.42±13.93
950E	136.435	3.93385	66.2505
950E	136.925	3.59071	66.6672
