# Supplementary material for: Relationship between Soybean Protein Isolate and Textural Properties of Texturized Vegetable Protein
Source: Molecules. 2023 Nov 7;28(22):7465. doi: 10.3390/molecules28227465 (PMC10672934; doi:10.3390/molecules28227465)
Supplement: Supplementary file 1 [file molecules-28-07465-s001.zip › FTIR-Secondary structure of proteins/950E-1-20230320.0.dpt]

3996.36892	0.86091
3994.44017	0.86075
3992.51142	0.86058
3990.58267	0.86040
3988.65392	0.86020
3986.72517	0.85999
3984.79642	0.85982
3982.86767	0.85973
3980.93893	0.85971
3979.01018	0.85973
3977.08143	0.85973
3975.15268	0.85964
3973.22393	0.85947
3971.29518	0.85927
3969.36643	0.85913
3967.43768	0.85907
3965.50893	0.85908
3963.58018	0.85913
3961.65143	0.85911
3959.72268	0.85897
3957.79393	0.85873
3955.86518	0.85842
3953.93643	0.85806
3952.00768	0.85772
3950.07893	0.85746
3948.15018	0.85729
3946.22143	0.85726
3944.29269	0.85741
3942.36394	0.85758
3940.43519	0.85754
3938.50644	0.85720
3936.57769	0.85663
3934.64894	0.85607
3932.72019	0.85580
3930.79144	0.85587
3928.86269	0.85609
3926.93394	0.85627
3925.00519	0.85630
3923.07644	0.85610
3921.14769	0.85582
3919.21894	0.85568
3917.29019	0.85576
3915.36144	0.85596
3913.43269	0.85604
3911.50394	0.85581
3909.57519	0.85519
3907.64644	0.85438
3905.71770	0.85370
3903.78895	0.85344
3901.86020	0.85368
3899.93145	0.85423
3898.00270	0.85456
3896.07395	0.85448
3894.14520	0.85424
3892.21645	0.85397
3890.28770	0.85351
3888.35895	0.85294
3886.43020	0.85258
3884.50145	0.85252
3882.57270	0.85271
3880.64395	0.85288
3878.71520	0.85266
3876.78645	0.85211
3874.85770	0.85151
3872.92895	0.85100
3871.00020	0.85065
3869.07146	0.85043
3867.14271	0.85032
3865.21396	0.85037
3863.28521	0.85029
3861.35646	0.84982
3859.42771	0.84921
3857.49896	0.84900
3855.57021	0.84948
3853.64146	0.85024
3851.71271	0.85049
3849.78396	0.85004
3847.85521	0.84924
3845.92646	0.84836
3843.99771	0.84750
3842.06896	0.84684
3840.14021	0.84663
3838.21146	0.84689
3836.28271	0.84728
3834.35396	0.84757
3832.42522	0.84762
3830.49647	0.84732
3828.56772	0.84672
3826.63897	0.84595
3824.71022	0.84523
3822.78147	0.84485
3820.85272	0.84480
3818.92397	0.84495
3816.99522	0.84529
3815.06647	0.84551
3813.13772	0.84524
3811.20897	0.84459
3809.28022	0.84379
3807.35147	0.84293
3805.42272	0.84215
3803.49397	0.84180
3801.56522	0.84193
3799.63647	0.84219
3797.70772	0.84245
3795.77898	0.84261
3793.85023	0.84255
3791.92148	0.84224
3789.99273	0.84173
3788.06398	0.84113
3786.13523	0.84059
3784.20648	0.84018
3782.27773	0.83993
3780.34898	0.83981
3778.42023	0.83954
3776.49148	0.83894
3774.56273	0.83810
3772.63398	0.83723
3770.70523	0.83645
3768.77648	0.83573
3766.84773	0.83503
3764.91898	0.83432
3762.99023	0.83353
3761.06148	0.83263
3759.13274	0.83149
3757.20399	0.82998
3755.27524	0.82827
3753.34649	0.82661
3751.41774	0.82499
3749.48899	0.82316
3747.56024	0.82107
3745.63149	0.81865
3743.70274	0.81540
3741.77399	0.81102
3739.84524	0.80601
3737.91649	0.80113
3735.98774	0.79698
3734.05899	0.79355
3732.13024	0.79046
3730.20149	0.78769
3728.27274	0.78595
3726.34399	0.78604
3724.41524	0.78823
3722.48649	0.79212
3720.55775	0.79669
3718.62900	0.80064
3716.70025	0.80280
3714.77150	0.80255
3712.84275	0.80007
3710.91400	0.79622
3708.98525	0.79213
3707.05650	0.78880
3705.12775	0.78668
3703.19900	0.78563
3701.27025	0.78502
3699.34150	0.78430
3697.41275	0.78344
3695.48400	0.78271
3693.55525	0.78249
3691.62650	0.78300
3689.69775	0.78388
3687.76900	0.78429
3685.84025	0.78375
3683.91151	0.78234
3681.98276	0.78036
3680.05401	0.77807
3678.12526	0.77579
3676.19651	0.77368
3674.26776	0.77167
3672.33901	0.76992
3670.41026	0.76849
3668.48151	0.76686
3666.55276	0.76472
3664.62401	0.76212
3662.69526	0.75912
3660.76651	0.75576
3658.83776	0.75213
3656.90901	0.74825
3654.98026	0.74416
3653.05151	0.74013
3651.12276	0.73645
3649.19401	0.73311
3647.26527	0.72983
3645.33652	0.72631
3643.40777	0.72236
3641.47902	0.71787
3639.55027	0.71274
3637.62152	0.70697
3635.69277	0.70079
3633.76402	0.69460
3631.83527	0.68890
3629.90652	0.68405
3627.97777	0.68008
3626.04902	0.67698
3624.12027	0.67491
3622.19152	0.67383
3620.26277	0.67331
3618.33402	0.67272
3616.40527	0.67163
3614.47652	0.66983
3612.54777	0.66702
3610.61903	0.66318
3608.69028	0.65879
3606.76153	0.65439
3604.83278	0.65029
3602.90403	0.64663
3600.97528	0.64340
3599.04653	0.64057
3597.11778	0.63810
3595.18903	0.63595
3593.26028	0.63405
3591.33153	0.63242
3589.40278	0.63115
3587.47403	0.63020
3585.54528	0.62931
3583.61653	0.62832
3581.68778	0.62716
3579.75903	0.62577
3577.83028	0.62408
3575.90153	0.62203
3573.97279	0.61959
3572.04404	0.61686
3570.11529	0.61413
3568.18654	0.61174
3566.25779	0.60980
3564.32904	0.60818
3562.40029	0.60668
3560.47154	0.60514
3558.54279	0.60343
3556.61404	0.60156
3554.68529	0.59957
3552.75654	0.59750
3550.82779	0.59541
3548.89904	0.59339
3546.97029	0.59160
3545.04154	0.59008
3543.11279	0.58869
3541.18404	0.58731
3539.25529	0.58588
3537.32654	0.58440
3535.39780	0.58286
3533.46905	0.58125
3531.54030	0.57961
3529.61155	0.57801
3527.68280	0.57647
3525.75405	0.57502
3523.82530	0.57369
3521.89655	0.57246
3519.96780	0.57128
3518.03905	0.57007
3516.11030	0.56878
3514.18155	0.56741
3512.25280	0.56600
3510.32405	0.56461
3508.39530	0.56324
3506.46655	0.56192
3504.53780	0.56071
3502.60905	0.55956
3500.68030	0.55843
3498.75156	0.55731
3496.82281	0.55618
3494.89406	0.55499
3492.96531	0.55376
3491.03656	0.55254
3489.10781	0.55136
3487.17906	0.55024
3485.25031	0.54916
3483.32156	0.54811
3481.39281	0.54704
3479.46406	0.54593
3477.53531	0.54481
3475.60656	0.54369
3473.67781	0.54259
3471.74906	0.54152
3469.82031	0.54051
3467.89156	0.53957
3465.96281	0.53869
3464.03406	0.53783
3462.10532	0.53698
3460.17657	0.53613
3458.24782	0.53529
3456.31907	0.53442
3454.39032	0.53349
3452.46157	0.53248
3450.53282	0.53144
3448.60407	0.53042
3446.67532	0.52941
3444.74657	0.52839
3442.81782	0.52732
3440.88907	0.52618
3438.96032	0.52497
3437.03157	0.52374
3435.10282	0.52255
3433.17407	0.52145
3431.24532	0.52044
3429.31657	0.51951
3427.38782	0.51859
3425.45908	0.51761
3423.53033	0.51653
3421.60158	0.51540
3419.67283	0.51429
3417.74408	0.51323
3415.81533	0.51223
3413.88658	0.51129
3411.95783	0.51039
3410.02908	0.50950
3408.10033	0.50855
3406.17158	0.50752
3404.24283	0.50640
3402.31408	0.50529
3400.38533	0.50429
3398.45658	0.50342
3396.52783	0.50261
3394.59908	0.50177
3392.67033	0.50090
3390.74158	0.50001
3388.81284	0.49912
3386.88409	0.49820
3384.95534	0.49724
3383.02659	0.49622
3381.09784	0.49518
3379.16909	0.49410
3377.24034	0.49298
3375.31159	0.49178
3373.38284	0.49051
3371.45409	0.48918
3369.52534	0.48788
3367.59659	0.48667
3365.66784	0.48555
3363.73909	0.48446
3361.81034	0.48336
3359.88159	0.48225
3357.95284	0.48117
3356.02409	0.48012
3354.09534	0.47911
3352.16659	0.47812
3350.23785	0.47712
3348.30910	0.47608
3346.38035	0.47496
3344.45160	0.47380
3342.52285	0.47267
3340.59410	0.47166
3338.66535	0.47083
3336.73660	0.47013
3334.80785	0.46945
3332.87910	0.46867
3330.95035	0.46773
3329.02160	0.46669
3327.09285	0.46566
3325.16410	0.46477
3323.23535	0.46404
3321.30660	0.46342
3319.37785	0.46282
3317.44910	0.46216
3315.52035	0.46144
3313.59161	0.46065
3311.66286	0.45985
3309.73411	0.45911
3307.80536	0.45850
3305.87661	0.45804
3303.94786	0.45772
3302.01911	0.45745
3300.09036	0.45719
3298.16161	0.45694
3296.23286	0.45675
3294.30411	0.45668
3292.37536	0.45675
3290.44661	0.45692
3288.51786	0.45715
3286.58911	0.45742
3284.66036	0.45777
3282.73161	0.45825
3280.80286	0.45889
3278.87411	0.45968
3276.94537	0.46058
3275.01662	0.46153
3273.08787	0.46254
3271.15912	0.46366
3269.23037	0.46493
3267.30162	0.46637
3265.37287	0.46796
3263.44412	0.46966
3261.51537	0.47141
3259.58662	0.47316
3257.65787	0.47484
3255.72912	0.47646
3253.80037	0.47802
3251.87162	0.47954
3249.94287	0.48104
3248.01412	0.48253
3246.08537	0.48402
3244.15662	0.48550
3242.22787	0.48690
3240.29913	0.48819
3238.37038	0.48935
3236.44163	0.49039
3234.51288	0.49136
3232.58413	0.49231
3230.65538	0.49326
3228.72663	0.49419
3226.79788	0.49506
3224.86913	0.49588
3222.94038	0.49667
3221.01163	0.49747
3219.08288	0.49827
3217.15413	0.49905
3215.22538	0.49979
3213.29663	0.50051
3211.36788	0.50123
3209.43913	0.50202
3207.51038	0.50289
3205.58163	0.50387
3203.65289	0.50490
3201.72414	0.50594
3199.79539	0.50693
3197.86664	0.50789
3195.93789	0.50888
3194.00914	0.50997
3192.08039	0.51121
3190.15164	0.51258
3188.22289	0.51406
3186.29414	0.51558
3184.36539	0.51709
3182.43664	0.51858
3180.50789	0.52006
3178.57914	0.52159
3176.65039	0.52319
3174.72164	0.52490
3172.79289	0.52667
3170.86414	0.52847
3168.93539	0.53024
3167.00664	0.53196
3165.07790	0.53364
3163.14915	0.53531
3161.22040	0.53702
3159.29165	0.53874
3157.36290	0.54044
3155.43415	0.54210
3153.50540	0.54372
3151.57665	0.54536
3149.64790	0.54704
3147.71915	0.54873
3145.79040	0.55040
3143.86165	0.55200
3141.93290	0.55353
3140.00415	0.55497
3138.07540	0.55634
3136.14665	0.55767
3134.21790	0.55897
3132.28915	0.56026
3130.36040	0.56150
3128.43166	0.56268
3126.50291	0.56372
3124.57416	0.56458
3122.64541	0.56525
3120.71666	0.56580
3118.78791	0.56637
3116.85916	0.56702
3114.93041	0.56775
3113.00166	0.56846
3111.07291	0.56904
3109.14416	0.56945
3107.21541	0.56970
3105.28666	0.56982
3103.35791	0.56986
3101.42916	0.56988
3099.50041	0.56991
3097.57166	0.56992
3095.64291	0.56984
3093.71416	0.56961
3091.78542	0.56926
3089.85667	0.56885
3087.92792	0.56845
3085.99917	0.56811
3084.07042	0.56785
3082.14167	0.56770
3080.21292	0.56771
3078.28417	0.56788
3076.35542	0.56818
3074.42667	0.56851
3072.49792	0.56881
3070.56917	0.56907
3068.64042	0.56937
3066.71167	0.56979
3064.78292	0.57039
3062.85417	0.57118
3060.92542	0.57214
3058.99667	0.57328
3057.06792	0.57459
3055.13918	0.57600
3053.21043	0.57746
3051.28168	0.57891
3049.35293	0.58036
3047.42418	0.58183
3045.49543	0.58336
3043.56668	0.58497
3041.63793	0.58665
3039.70918	0.58832
3037.78043	0.58989
3035.85168	0.59132
3033.92293	0.59269
3031.99418	0.59411
3030.06543	0.59566
3028.13668	0.59737
3026.20793	0.59921
3024.27918	0.60112
3022.35043	0.60297
3020.42168	0.60461
3018.49294	0.60596
3016.56419	0.60704
3014.63544	0.60799
3012.70669	0.60895
3010.77794	0.61001
3008.84919	0.61112
3006.92044	0.61215
3004.99169	0.61303
3003.06294	0.61366
3001.13419	0.61394
2999.20544	0.61376
2997.27669	0.61305
2995.34794	0.61182
2993.41919	0.61011
2991.49044	0.60794
2989.56169	0.60527
2987.63294	0.60212
2985.70419	0.59851
2983.77544	0.59450
2981.84669	0.59017
2979.91795	0.58566
2977.98920	0.58105
2976.06045	0.57636
2974.13170	0.57171
2972.20295	0.56729
2970.27420	0.56319
2968.34545	0.55952
2966.41670	0.55639
2964.48795	0.55394
2962.55920	0.55235
2960.63045	0.55177
2958.70170	0.55226
2956.77295	0.55380
2954.84420	0.55617
2952.91545	0.55903
2950.98670	0.56181
2949.05795	0.56392
2947.12920	0.56493
2945.20045	0.56471
2943.27171	0.56335
2941.34296	0.56113
2939.41421	0.55847
2937.48546	0.55584
2935.55671	0.55360
2933.62796	0.55200
2931.69921	0.55115
2929.77046	0.55108
2927.84171	0.55178
2925.91296	0.55316
2923.98421	0.55516
2922.05546	0.55781
2920.12671	0.56121
2918.19796	0.56541
2916.26921	0.57040
2914.34046	0.57600
2912.41171	0.58184
2910.48296	0.58747
2908.55421	0.59257
2906.62547	0.59705
2904.69672	0.60098
2902.76797	0.60454
2900.83922	0.60787
2898.91047	0.61104
2896.98172	0.61411
2895.05297	0.61709
2893.12422	0.61983
2891.19547	0.62208
2889.26672	0.62362
2887.33797	0.62433
2885.40922	0.62420
2883.48047	0.62330
2881.55172	0.62182
2879.62297	0.62008
2877.69422	0.61847
2875.76547	0.61746
2873.83672	0.61752
2871.90797	0.61892
2869.97923	0.62154
2868.05048	0.62492
2866.12173	0.62847
2864.19298	0.63167
2862.26423	0.63417
2860.33548	0.63594
2858.40673	0.63727
2856.47798	0.63863
2854.54923	0.64055
2852.62048	0.64353
2850.69173	0.64790
2848.76298	0.65359
2846.83423	0.66005
2844.90548	0.66647
2842.97673	0.67220
2841.04798	0.67705
2839.11923	0.68118
2837.19048	0.68483
2835.26173	0.68806
2833.33299	0.69086
2831.40424	0.69320
2829.47549	0.69515
2827.54674	0.69681
2825.61799	0.69835
2823.68924	0.69993
2821.76049	0.70163
2819.83174	0.70343
2817.90299	0.70523
2815.97424	0.70691
2814.04549	0.70839
2812.11674	0.70964
2810.18799	0.71080
2808.25924	0.71200
2806.33049	0.71333
2804.40174	0.71477
2802.47299	0.71628
2800.54424	0.71780
2798.61549	0.71931
2796.68674	0.72077
2794.75800	0.72211
2792.82925	0.72329
2790.90050	0.72438
2788.97175	0.72554
2787.04300	0.72686
2785.11425	0.72834
2783.18550	0.72992
2781.25675	0.73152
2779.32800	0.73303
2777.39925	0.73435
2775.47050	0.73550
2773.54175	0.73657
2771.61300	0.73762
2769.68425	0.73872
2767.75550	0.73996
2765.82675	0.74138
2763.89800	0.74293
2761.96925	0.74451
2760.04050	0.74602
2758.11176	0.74738
2756.18301	0.74857
2754.25426	0.74962
2752.32551	0.75063
2750.39676	0.75169
2748.46801	0.75291
2746.53926	0.75432
2744.61051	0.75585
2742.68176	0.75738
2740.75301	0.75883
2738.82426	0.76014
2736.89551	0.76134
2734.96676	0.76245
2733.03801	0.76353
2731.10926	0.76464
2729.18051	0.76587
2727.25176	0.76728
2725.32301	0.76890
2723.39426	0.77067
2721.46552	0.77239
2719.53677	0.77392
2717.60802	0.77514
2715.67927	0.77613
2713.75052	0.77704
2711.82177	0.77808
2709.89302	0.77934
2707.96427	0.78080
2706.03552	0.78234
2704.10677	0.78373
2702.17802	0.78483
2700.24927	0.78559
2698.32052	0.78609
2696.39177	0.78655
2694.46302	0.78718
2692.53427	0.78807
2690.60552	0.78918
2688.67677	0.79036
2686.74802	0.79143
2684.81928	0.79227
2682.89053	0.79285
2680.96178	0.79333
2679.03303	0.79388
2677.10428	0.79462
2675.17553	0.79554
2673.24678	0.79656
2671.31803	0.79760
2669.38928	0.79857
2667.46053	0.79945
2665.53178	0.80027
2663.60303	0.80107
2661.67428	0.80183
2659.74553	0.80255
2657.81678	0.80323
2655.88803	0.80392
2653.95928	0.80468
2652.03053	0.80556
2650.10178	0.80655
2648.17304	0.80756
2646.24429	0.80847
2644.31554	0.80915
2642.38679	0.80956
2640.45804	0.80982
2638.52929	0.81013
2636.60054	0.81072
2634.67179	0.81168
2632.74304	0.81289
2630.81429	0.81410
2628.88554	0.81503
2626.95679	0.81555
2625.02804	0.81574
2623.09929	0.81581
2621.17054	0.81607
2619.24179	0.81672
2617.31304	0.81777
2615.38429	0.81904
2613.45554	0.82025
2611.52679	0.82113
2609.59805	0.82160
2607.66930	0.82184
2605.74055	0.82212
2603.81180	0.82265
2601.88305	0.82350
2599.95430	0.82454
2598.02555	0.82557
2596.09680	0.82645
2594.16805	0.82714
2592.23930	0.82772
2590.31055	0.82830
2588.38180	0.82895
2586.45305	0.82963
2584.52430	0.83027
2582.59555	0.83079
2580.66680	0.83123
2578.73805	0.83170
2576.80930	0.83236
2574.88055	0.83323
2572.95181	0.83422
2571.02306	0.83512
2569.09431	0.83574
2567.16556	0.83601
2565.23681	0.83602
2563.30806	0.83605
2561.37931	0.83638
2559.45056	0.83715
2557.52181	0.83826
2555.59306	0.83942
2553.66431	0.84029
2551.73556	0.84069
2549.80681	0.84068
2547.87806	0.84054
2545.94931	0.84060
2544.02056	0.84108
2542.09181	0.84198
2540.16306	0.84306
2538.23431	0.84400
2536.30557	0.84459
2534.37682	0.84481
2532.44807	0.84481
2530.51932	0.84485
2528.59057	0.84513
2526.66182	0.84568
2524.73307	0.84638
2522.80432	0.84706
2520.87557	0.84760
2518.94682	0.84802
2517.01807	0.84840
2515.08932	0.84883
2513.16057	0.84933
2511.23182	0.84982
2509.30307	0.85021
2507.37432	0.85049
2505.44557	0.85075
2503.51682	0.85113
2501.58807	0.85173
2499.65933	0.85255
2497.73058	0.85345
2495.80183	0.85423
2493.87308	0.85471
2491.94433	0.85489
2490.01558	0.85493
2488.08683	0.85511
2486.15808	0.85563
2484.22933	0.85651
2482.30058	0.85756
2480.37183	0.85851
2478.44308	0.85911
2476.51433	0.85932
2474.58558	0.85934
2472.65683	0.85946
2470.72808	0.85991
2468.79933	0.86073
2466.87058	0.86172
2464.94183	0.86259
2463.01308	0.86313
2461.08434	0.86331
2459.15559	0.86333
2457.22684	0.86348
2455.29809	0.86394
2453.36934	0.86471
2451.44059	0.86560
2449.51184	0.86634
2447.58309	0.86674
2445.65434	0.86681
2443.72559	0.86678
2441.79684	0.86691
2439.86809	0.86736
2437.93934	0.86809
2436.01059	0.86887
2434.08184	0.86948
2432.15309	0.86980
2430.22434	0.86992
2428.29559	0.87003
2426.36684	0.87032
2424.43810	0.87085
2422.50935	0.87153
2420.58060	0.87214
2418.65185	0.87252
2416.72310	0.87266
2414.79435	0.87272
2412.86560	0.87289
2410.93685	0.87334
2409.00810	0.87402
2407.07935	0.87474
2405.15060	0.87522
2403.22185	0.87535
2401.29310	0.87528
2399.36435	0.87531
2397.43560	0.87548
2395.50685	0.87572
2393.57810	0.87597
2391.64935	0.87614
2389.72060	0.87614
2387.79186	0.87592
2385.86311	0.87548
2383.93436	0.87490
2382.00561	0.87434
2380.07686	0.87399
2378.14811	0.87401
2376.21936	0.87450
2374.29061	0.87545
2372.36186	0.87672
2370.43311	0.87815
2368.50436	0.87961
2366.57561	0.88092
2364.64686	0.88187
2362.71811	0.88232
2360.78936	0.88216
2358.86061	0.88124
2356.93186	0.87938
2355.00311	0.87664
2353.07436	0.87358
2351.14562	0.87111
2349.21687	0.86989
2347.28812	0.87011
2345.35937	0.87155
2343.43062	0.87375
2341.50187	0.87605
2339.57312	0.87788
2337.64437	0.87900
2335.71562	0.87933
2333.78687	0.87886
2331.85812	0.87771
2329.92937	0.87619
2328.00062	0.87462
2326.07187	0.87331
2324.14312	0.87269
2322.21437	0.87296
2320.28562	0.87381
2318.35687	0.87470
2316.42812	0.87523
2314.49938	0.87542
2312.57063	0.87556
2310.64188	0.87589
2308.71313	0.87644
2306.78438	0.87712
2304.85563	0.87782
2302.92688	0.87839
2300.99813	0.87872
2299.06938	0.87878
2297.14063	0.87858
2295.21188	0.87822
2293.28313	0.87781
2291.35438	0.87753
2289.42563	0.87745
2287.49688	0.87754
2285.56813	0.87764
2283.63938	0.87763
2281.71063	0.87753
2279.78188	0.87750
2277.85313	0.87768
2275.92439	0.87806
2273.99564	0.87851
2272.06689	0.87885
2270.13814	0.87898
2268.20939	0.87891
2266.28064	0.87875
2264.35189	0.87861
2262.42314	0.87856
2260.49439	0.87858
2258.56564	0.87852
2256.63689	0.87822
2254.70814	0.87750
2252.77939	0.87631
2250.85064	0.87483
2248.92189	0.87383
2246.99314	0.87428
2245.06439	0.87543
2243.13564	0.87646
2241.20689	0.87705
2239.27815	0.87713
2237.34940	0.87683
2235.42065	0.87640
2233.49190	0.87613
2231.56315	0.87622
2229.63440	0.87660
2227.70565	0.87706
2225.77690	0.87733
2223.84815	0.87724
2221.91940	0.87684
2219.99065	0.87630
2218.06190	0.87583
2216.13315	0.87556
2214.20440	0.87549
2212.27565	0.87551
2210.34690	0.87549
2208.41815	0.87534
2206.48940	0.87512
2204.56065	0.87491
2202.63191	0.87477
2200.70316	0.87467
2198.77441	0.87455
2196.84566	0.87435
2194.91691	0.87403
2192.98816	0.87365
2191.05941	0.87334
2189.13066	0.87321
2187.20191	0.87324
2185.27316	0.87333
2183.34441	0.87331
2181.41566	0.87308
2179.48691	0.87266
2177.55816	0.87218
2175.62941	0.87182
2173.70066	0.87168
2171.77191	0.87173
2169.84316	0.87184
2167.91441	0.87183
2165.98567	0.87157
2164.05692	0.87111
2162.12817	0.87063
2160.19942	0.87031
2158.27067	0.87023
2156.34192	0.87033
2154.41317	0.87045
2152.48442	0.87042
2150.55567	0.87014
2148.62692	0.86968
2146.69817	0.86920
2144.76942	0.86888
2142.84067	0.86878
2140.91192	0.86882
2138.98317	0.86889
2137.05442	0.86892
2135.12567	0.86884
2133.19692	0.86864
2131.26817	0.86833
2129.33943	0.86802
2127.41068	0.86780
2125.48193	0.86766
2123.55318	0.86758
2121.62443	0.86750
2119.69568	0.86740
2117.76693	0.86727
2115.83818	0.86719
2113.90943	0.86724
2111.98068	0.86734
2110.05193	0.86731
2108.12318	0.86708
2106.19443	0.86670
2104.26568	0.86633
2102.33693	0.86614
2100.40818	0.86621
2098.47943	0.86648
2096.55068	0.86677
2094.62193	0.86689
2092.69318	0.86678
2090.76444	0.86646
2088.83569	0.86608
2086.90694	0.86579
2084.97819	0.86571
2083.04944	0.86581
2081.12069	0.86602
2079.19194	0.86620
2077.26319	0.86627
2075.33444	0.86620
2073.40569	0.86600
2071.47694	0.86575
2069.54819	0.86556
2067.61944	0.86551
2065.69069	0.86557
2063.76194	0.86567
2061.83319	0.86570
2059.90444	0.86565
2057.97569	0.86552
2056.04694	0.86535
2054.11820	0.86520
2052.18945	0.86510
2050.26070	0.86505
2048.33195	0.86500
2046.40320	0.86491
2044.47445	0.86478
2042.54570	0.86463
2040.61695	0.86448
2038.68820	0.86431
2036.75945	0.86414
2034.83070	0.86400
2032.90195	0.86386
2030.97320	0.86370
2029.04445	0.86353
2027.11570	0.86333
2025.18695	0.86310
2023.25820	0.86284
2021.32945	0.86258
2019.40070	0.86233
2017.47196	0.86209
2015.54321	0.86183
2013.61446	0.86157
2011.68571	0.86132
2009.75696	0.86111
2007.82821	0.86091
2005.89946	0.86068
2003.97071	0.86037
2002.04196	0.85992
2000.11321	0.85935
1998.18446	0.85868
1996.25571	0.85801
1994.32696	0.85746
1992.39821	0.85712
1990.46946	0.85693
1988.54071	0.85678
1986.61196	0.85655
1984.68321	0.85617
1982.75446	0.85561
1980.82572	0.85492
1978.89697	0.85420
1976.96822	0.85352
1975.03947	0.85295
1973.11072	0.85247
1971.18197	0.85205
1969.25322	0.85162
1967.32447	0.85111
1965.39572	0.85045
1963.46697	0.84964
1961.53822	0.84877
1959.60947	0.84795
1957.68072	0.84728
1955.75197	0.84681
1953.82322	0.84646
1951.89447	0.84605
1949.96572	0.84544
1948.03697	0.84457
1946.10822	0.84352
1944.17948	0.84246
1942.25073	0.84153
1940.32198	0.84076
1938.39323	0.84020
1936.46448	0.83978
1934.53573	0.83936
1932.60698	0.83881
1930.67823	0.83801
1928.74948	0.83694
1926.82073	0.83564
1924.89198	0.83425
1922.96323	0.83290
1921.03448	0.83168
1919.10573	0.83069
1917.17698	0.82984
1915.24823	0.82904
1913.31948	0.82821
1911.39073	0.82732
1909.46198	0.82627
1907.53323	0.82500
1905.60449	0.82359
1903.67574	0.82213
1901.74699	0.82074
1899.81824	0.81948
1897.88949	0.81836
1895.96074	0.81727
1894.03199	0.81609
1892.10324	0.81475
1890.17449	0.81328
1888.24574	0.81170
1886.31699	0.81016
1884.38824	0.80887
1882.45949	0.80785
1880.53074	0.80694
1878.60199	0.80589
1876.67324	0.80446
1874.74449	0.80258
1872.81574	0.80045
1870.88699	0.79840
1868.95825	0.79668
1867.02950	0.79529
1865.10075	0.79412
1863.17200	0.79298
1861.24325	0.79165
1859.31450	0.78998
1857.38575	0.78798
1855.45700	0.78576
1853.52825	0.78343
1851.59950	0.78109
1849.67075	0.77878
1847.74200	0.77656
1845.81325	0.77448
1843.88450	0.77249
1841.95575	0.77045
1840.02700	0.76838
1838.09825	0.76630
1836.16950	0.76411
1834.24075	0.76171
1832.31201	0.75909
1830.38326	0.75628
1828.45451	0.75335
1826.52576	0.75057
1824.59701	0.74815
1822.66826	0.74598
1820.73951	0.74384
1818.81076	0.74146
1816.88201	0.73864
1814.95326	0.73539
1813.02451	0.73192
1811.09576	0.72847
1809.16701	0.72516
1807.23826	0.72202
1805.30951	0.71895
1803.38076	0.71580
1801.45201	0.71241
1799.52326	0.70871
1797.59451	0.70476
1795.66577	0.70076
1793.73702	0.69695
1791.80827	0.69332
1789.87952	0.68978
1787.95077	0.68625
1786.02202	0.68260
1784.09327	0.67868
1782.16452	0.67442
1780.23577	0.66986
1778.30702	0.66508
1776.37827	0.66024
1774.44952	0.65540
1772.52077	0.65044
1770.59202	0.64526
1768.66327	0.63997
1766.73452	0.63468
1764.80577	0.62927
1762.87702	0.62354
1760.94827	0.61724
1759.01953	0.61038
1757.09078	0.60309
1755.16203	0.59552
1753.23328	0.58796
1751.30453	0.58073
1749.37578	0.57407
1747.44703	0.56813
1745.51828	0.56281
1743.58953	0.55779
1741.66078	0.55268
1739.73203	0.54721
1737.80328	0.54140
1735.87453	0.53540
1733.94578	0.52926
1732.01703	0.52301
1730.08828	0.51671
1728.15953	0.51017
1726.23078	0.50305
1724.30203	0.49516
1722.37328	0.48648
1720.44454	0.47709
1718.51579	0.46708
1716.58704	0.45672
1714.65829	0.44649
1712.72954	0.43658
1710.80079	0.42679
1708.87204	0.41687
1706.94329	0.40676
1705.01454	0.39675
1703.08579	0.38732
1701.15704	0.37887
1699.22829	0.37162
1697.29954	0.36584
1695.37079	0.36145
1693.44204	0.35811
1691.51329	0.35555
1689.58454	0.35352
1687.65579	0.35184
1685.72704	0.35038
1683.79830	0.34896
1681.86955	0.34752
1679.94080	0.34625
1678.01205	0.34528
1676.08330	0.34458
1674.15455	0.34402
1672.22580	0.34359
1670.29705	0.34330
1668.36830	0.34297
1666.43955	0.34254
1664.51080	0.34211
1662.58205	0.34174
1660.65330	0.34151
1658.72455	0.34160
1656.79580	0.34219
1654.86705	0.34325
1652.93830	0.34447
1651.00955	0.34559
1649.08080	0.34682
1647.15206	0.34829
1645.22331	0.34986
1643.29456	0.35148
1641.36581	0.35333
1639.43706	0.35561
1637.50831	0.35845
1635.57956	0.36168
1633.65081	0.36496
1631.72206	0.36833
1629.79331	0.37209
1627.86456	0.37653
1625.93581	0.38181
1624.00706	0.38800
1622.07831	0.39503
1620.14956	0.40288
1618.22081	0.41167
1616.29206	0.42123
1614.36331	0.43101
1612.43456	0.44068
1610.50582	0.45011
1608.57707	0.45904
1606.64832	0.46709
1604.71957	0.47399
1602.79082	0.47964
1600.86207	0.48405
1598.93332	0.48724
1597.00457	0.48928
1595.07582	0.49015
1593.14707	0.48984
1591.21832	0.48839
1589.28957	0.48594
1587.36082	0.48270
1585.43207	0.47892
1583.50332	0.47481
1581.57457	0.47048
1579.64582	0.46597
1577.71707	0.46122
1575.78832	0.45616
1573.85958	0.45090
1571.93083	0.44575
1570.00208	0.44079
1568.07333	0.43601
1566.14458	0.43153
1564.21583	0.42739
1562.28708	0.42347
1560.35833	0.41945
1558.42958	0.41499
1556.50083	0.41028
1554.57208	0.40592
1552.64333	0.40219
1550.71458	0.39903
1548.78583	0.39625
1546.85708	0.39380
1544.92833	0.39176
1542.99958	0.39021
1541.07083	0.38916
1539.14208	0.38847
1537.21333	0.38807
1535.28459	0.38810
1533.35584	0.38848
1531.42709	0.38896
1529.49834	0.38946
1527.56959	0.39001
1525.64084	0.39059
1523.71209	0.39122
1521.78334	0.39192
1519.85459	0.39270
1517.92584	0.39380
1515.99709	0.39545
1514.06834	0.39785
1512.13959	0.40130
1510.21084	0.40618
1508.28209	0.41262
1506.35334	0.42006
1504.42459	0.42758
1502.49584	0.43495
1500.56709	0.44268
1498.63835	0.45124
1496.70960	0.46072
1494.78085	0.47101
1492.85210	0.48221
1490.92335	0.49457
1488.99460	0.50778
1487.06585	0.52090
1485.13710	0.53294
1483.20835	0.54321
1481.27960	0.55123
1479.35085	0.55665
1477.42210	0.55945
1475.49335	0.55990
1473.56460	0.55855
1471.63585	0.55611
1469.70710	0.55332
1467.77835	0.55065
1465.84960	0.54802
1463.92085	0.54495
1461.99211	0.54116
1460.06336	0.53681
1458.13461	0.53221
1456.20586	0.52795
1454.27711	0.52478
1452.34836	0.52306
1450.41961	0.52260
1448.49086	0.52292
1446.56211	0.52361
1444.63336	0.52460
1442.70461	0.52606
1440.77586	0.52826
1438.84711	0.53146
1436.91836	0.53562
1434.98961	0.54025
1433.06086	0.54483
1431.13211	0.54888
1429.20336	0.55187
1427.27461	0.55344
1425.34587	0.55359
1423.41712	0.55253
1421.48837	0.55055
1419.55962	0.54795
1417.63087	0.54486
1415.70212	0.54142
1413.77337	0.53767
1411.84462	0.53353
1409.91587	0.52900
1407.98712	0.52424
1406.05837	0.51951
1404.12962	0.51506
1402.20087	0.51120
1400.27212	0.50824
1398.34337	0.50630
1396.41462	0.50542
1394.48587	0.50553
1392.55712	0.50643
1390.62837	0.50811
1388.69963	0.51077
1386.77088	0.51459
1384.84213	0.51967
1382.91338	0.52597
1380.98463	0.53321
1379.05588	0.54092
1377.12713	0.54859
1375.19838	0.55574
1373.26963	0.56202
1371.34088	0.56738
1369.41213	0.57219
1367.48338	0.57689
1365.55463	0.58175
1363.62588	0.58674
1361.69713	0.59152
1359.76838	0.59564
1357.83963	0.59886
1355.91088	0.60114
1353.98213	0.60264
1352.05338	0.60361
1350.12464	0.60433
1348.19589	0.60492
1346.26714	0.60547
1344.33839	0.60604
1342.40964	0.60680
1340.48089	0.60787
1338.55214	0.60924
1336.62339	0.61073
1334.69464	0.61216
1332.76589	0.61328
1330.83714	0.61384
1328.90839	0.61370
1326.97964	0.61284
1325.05089	0.61137
1323.12214	0.60949
1321.19339	0.60745
1319.26464	0.60543
1317.33589	0.60359
1315.40714	0.60210
1313.47840	0.60107
1311.54965	0.60061
1309.62090	0.60077
1307.69215	0.60157
1305.76340	0.60292
1303.83465	0.60462
1301.90590	0.60638
1299.97715	0.60791
1298.04840	0.60899
1296.11965	0.60957
1294.19090	0.60972
1292.26215	0.60956
1290.33340	0.60924
1288.40465	0.60885
1286.47590	0.60842
1284.54715	0.60796
1282.61840	0.60750
1280.68965	0.60709
1278.76090	0.60677
1276.83216	0.60652
1274.90341	0.60624
1272.97466	0.60573
1271.04591	0.60481
1269.11716	0.60332
1267.18841	0.60130
1265.25966	0.59887
1263.33091	0.59624
1261.40216	0.59356
1259.47341	0.59095
1257.54466	0.58840
1255.61591	0.58591
1253.68716	0.58343
1251.75841	0.58099
1249.82966	0.57867
1247.90091	0.57655
1245.97216	0.57473
1244.04341	0.57323
1242.11466	0.57208
1240.18592	0.57128
1238.25717	0.57091
1236.32842	0.57110
1234.39967	0.57199
1232.47092	0.57367
1230.54217	0.57612
1228.61342	0.57922
1226.68467	0.58280
1224.75592	0.58674
1222.82717	0.59095
1220.89842	0.59544
1218.96967	0.60021
1217.04092	0.60525
1215.11217	0.61046
1213.18342	0.61566
1211.25467	0.62064
1209.32592	0.62525
1207.39717	0.62944
1205.46842	0.63328
1203.53968	0.63688
1201.61093	0.64033
1199.68218	0.64364
1197.75343	0.64679
1195.82468	0.64964
1193.89593	0.65203
1191.96718	0.65390
1190.03843	0.65530
1188.10968	0.65636
1186.18093	0.65716
1184.25218	0.65763
1182.32343	0.65749
1180.39468	0.65650
1178.46593	0.65455
1176.53718	0.65179
1174.60843	0.64876
1172.67968	0.64614
1170.75093	0.64426
1168.82218	0.64293
1166.89343	0.64162
1164.96469	0.63993
1163.03594	0.63779
1161.10719	0.63541
1159.17844	0.63312
1157.24969	0.63123
1155.32094	0.62998
1153.39219	0.62947
1151.46344	0.62959
1149.53469	0.63012
1147.60594	0.63074
1145.67719	0.63114
1143.74844	0.63110
1141.81969	0.63061
1139.89094	0.62976
1137.96219	0.62867
1136.03344	0.62748
1134.10469	0.62624
1132.17594	0.62499
1130.24719	0.62374
1128.31845	0.62260
1126.38970	0.62169
1124.46095	0.62108
1122.53220	0.62075
1120.60345	0.62066
1118.67470	0.62071
1116.74595	0.62073
1114.81720	0.62051
1112.88845	0.61989
1110.95970	0.61885
1109.03095	0.61757
1107.10220	0.61638
1105.17345	0.61560
1103.24470	0.61533
1101.31595	0.61544
1099.38720	0.61563
1097.45845	0.61551
1095.52970	0.61485
1093.60095	0.61368
1091.67221	0.61222
1089.74346	0.61071
1087.81471	0.60927
1085.88596	0.60784
1083.95721	0.60635
1082.02846	0.60481
1080.09971	0.60347
1078.17096	0.60270
1076.24221	0.60285
1074.31346	0.60405
1072.38471	0.60604
1070.45596	0.60834
1068.52721	0.61045
1066.59846	0.61206
1064.66971	0.61319
1062.74096	0.61407
1060.81221	0.61507
1058.88346	0.61647
1056.95471	0.61836
1055.02597	0.62052
1053.09722	0.62260
1051.16847	0.62437
1049.23972	0.62590
1047.31097	0.62748
1045.38222	0.62955
1043.45347	0.63236
1041.52472	0.63586
1039.59597	0.63962
1037.66722	0.64310
1035.73847	0.64586
1033.80972	0.64785
1031.88097	0.64956
1029.95222	0.65170
1028.02347	0.65468
1026.09472	0.65848
1024.16597	0.66274
1022.23722	0.66705
1020.30847	0.67113
1018.37973	0.67493
1016.45098	0.67858
1014.52223	0.68222
1012.59348	0.68577
1010.66473	0.68895
1008.73598	0.69141
1006.80723	0.69303
1004.87848	0.69403
1002.94973	0.69498
1001.02098	0.69641
999.09223	0.69849
997.16348	0.70096
995.23473	0.70336
993.30598	0.70537
991.37723	0.70696
989.44848	0.70841
987.51973	0.71014
985.59098	0.71249
983.66223	0.71550
981.73348	0.71880
979.80474	0.72186
977.87599	0.72430
975.94724	0.72616
974.01849	0.72792
972.08974	0.73025
970.16099	0.73357
968.23224	0.73783
966.30349	0.74253
964.37474	0.74699
962.44599	0.75071
960.51724	0.75365
958.58849	0.75617
956.65974	0.75869
954.73099	0.76143
952.80224	0.76418
950.87349	0.76648
948.94474	0.76798
947.01599	0.76864
945.08724	0.76876
943.15850	0.76882
941.22975	0.76923
939.30100	0.77004
937.37225	0.77095
935.44350	0.77147
933.51475	0.77130
931.58600	0.77061
929.65725	0.76998
927.72850	0.77007
925.79975	0.77119
923.87100	0.77313
921.94225	0.77521
920.01350	0.77660
918.08475	0.77683
916.15600	0.77616
914.22725	0.77543
912.29850	0.77558
910.36975	0.77710
908.44100	0.77968
906.51226	0.78236
904.58351	0.78406
902.65476	0.78420
900.72601	0.78297
898.79726	0.78122
896.86851	0.77996
894.93976	0.77983
893.01101	0.78073
891.08226	0.78192
889.15351	0.78248
887.22476	0.78190
885.29601	0.78030
883.36726	0.77829
881.43851	0.77658
879.50976	0.77564
877.58101	0.77552
875.65226	0.77593
873.72351	0.77640
871.79476	0.77654
869.86602	0.77621
867.93727	0.77553
866.00852	0.77471
864.07977	0.77367
862.15102	0.77194
860.22227	0.76908
858.29352	0.76511
856.36477	0.76058
854.43602	0.75640
852.50727	0.75338
850.57852	0.75181
848.64977	0.75126
846.72102	0.75067
844.79227	0.74903
842.86352	0.74598
840.93477	0.74202
839.00602	0.73817
837.07727	0.73539
835.14852	0.73410
833.21978	0.73396
831.29103	0.73409
829.36228	0.73360
827.43353	0.73205
825.50478	0.72958
823.57603	0.72676
821.64728	0.72425
819.71853	0.72255
817.78978	0.72169
815.86103	0.72121
813.93228	0.72051
812.00353	0.71918
810.07478	0.71721
808.14603	0.71487
806.21728	0.71252
804.28853	0.71037
802.35978	0.70835
800.43103	0.70638
798.50228	0.70452
796.57353	0.70290
794.64479	0.70149
792.71604	0.70011
790.78729	0.69855
788.85854	0.69658
786.92979	0.69414
785.00104	0.69145
783.07229	0.68899
781.14354	0.68723
779.21479	0.68645
777.28604	0.68654
775.35729	0.68692
773.42854	0.68669
771.49979	0.68521
769.57104	0.68242
767.64229	0.67886
765.71354	0.67540
763.78479	0.67275
761.85604	0.67111
759.92729	0.67013
757.99855	0.66910
756.06980	0.66731
754.14105	0.66438
752.21230	0.66047
750.28355	0.65625
748.35480	0.65252
746.42605	0.64981
744.49730	0.64825
742.56855	0.64764
740.63980	0.64761
738.71105	0.64762
736.78230	0.64712
734.85355	0.64586
732.92480	0.64395
730.99605	0.64164
729.06730	0.63911
727.13855	0.63643
725.20980	0.63374
723.28105	0.63149
721.35231	0.62949
719.42356	0.62755
717.49481	0.62547
715.56606	0.62301
713.63731	0.61997
711.70856	0.61632
709.77981	0.61226
707.85106	0.60820
705.92231	0.60460
703.99356	0.60185
702.06481	0.60011
700.13606	0.59931
698.20731	0.59917
696.27856	0.59936
694.34981	0.59960
692.42106	0.59976
690.49231	0.59985
688.56356	0.59997
686.63481	0.60014
684.70607	0.60024
682.77732	0.60008
680.84857	0.59949
678.91982	0.59849
676.99107	0.59718
675.06232	0.59578
673.13357	0.59446
671.20482	0.59339
669.27607	0.59271
667.34732	0.59238
665.41857	0.59216
663.48982	0.59192
661.56107	0.59171
659.63232	0.59156
657.70357	0.59143
655.77482	0.59132
653.84607	0.59133
651.91732	0.59151
649.98857	0.59189
648.05983	0.59242
646.13108	0.59292
644.20233	0.59317
642.27358	0.59301
640.34483	0.59244
638.41608	0.59156
636.48733	0.59050
634.55858	0.58937
632.62983	0.58823
630.70108	0.58718
628.77233	0.58652
626.84358	0.58654
624.91483	0.58659
622.98608	0.58575
621.05733	0.58309
619.12858	0.57945
617.19983	0.57801
615.27108	0.58021
613.34233	0.58362
611.41358	0.58575
609.48484	0.58654
607.55609	0.58677
605.62734	0.58671
603.69859	0.58626
601.76984	0.58544
599.84109	0.58472
597.91234	0.58455
595.98359	0.58496
594.05484	0.58572
592.12609	0.58686
590.19734	0.58826
588.26859	0.58925
586.33984	0.58912
584.41109	0.58795
582.48234	0.58643
580.55359	0.58539
578.62484	0.58545
576.69609	0.58669
574.76734	0.58864
572.83860	0.59026
570.90985	0.59060
568.98110	0.58974
567.05235	0.58845
565.12360	0.58740
563.19485	0.58697
561.26610	0.58741
559.33735	0.58857
557.40860	0.58983
555.47985	0.59058
553.55110	0.59041
551.62235	0.58929
549.69360	0.58768
547.76485	0.58640
545.83610	0.58621
543.90735	0.58722
541.97860	0.58875
540.04985	0.59003
538.12110	0.59084
536.19236	0.59132
534.26361	0.59165
532.33486	0.59183
530.40611	0.59171
528.47736	0.59127
526.54861	0.59110
524.61986	0.59185
522.69111	0.59298
520.76236	0.59361
518.83361	0.59432
516.90486	0.59622
514.97611	0.59887
513.04736	0.60080
511.11861	0.60134
509.18986	0.60111
507.26111	0.60108
505.33236	0.60194
503.40361	0.60402
501.47486	0.60743
499.54612	0.61122
497.61737	0.61359
495.68862	0.61373
493.75987	0.61263
491.83112	0.61205
489.90237	0.61286
487.97362	0.61452
486.04487	0.61655
484.11612	0.61932
482.18737	0.62271
480.25862	0.62538
478.32987	0.62605
476.40112	0.62467
474.47237	0.62246
472.54362	0.62176
470.61487	0.62399
468.68612	0.62792
466.75737	0.63160
464.82862	0.63403
462.89988	0.63477
460.97113	0.63369
459.04238	0.63200
457.11363	0.63221
455.18488	0.63495
453.25613	0.63849
451.32738	0.64179
449.39863	0.64470
447.46988	0.64713
445.54113	0.64927
443.61238	0.65148
441.68363	0.65388
439.75488	0.65569
437.82613	0.65618
435.89738	0.65631
433.96863	0.65767
432.03988	0.66052
430.11113	0.66388
428.18238	0.66616
426.25363	0.66602
424.32489	0.66309
422.39614	0.65745
420.46739	0.65143
418.53864	0.65124
416.60989	0.65928
414.68114	0.66931
412.75239	0.67621
410.82364	0.68009
408.89489	0.68222
406.96614	0.68304
405.03739	0.68230
403.10864	0.67913
401.17989	0.67295
399.25114	0.66502
