# Supplementary material for: Relationship between Soybean Protein Isolate and Textural Properties of Texturized Vegetable Protein
Source: Molecules. 2023 Nov 7;28(22):7465. doi: 10.3390/molecules28227465 (PMC10672934; doi:10.3390/molecules28227465)
Supplement: Supplementary file 1 [file molecules-28-07465-s001.zip › FTIR-Secondary structure of proteins/950E-2-20230320.0.dpt]

3996.36892	0.88009
3994.44017	0.88003
3992.51142	0.87996
3990.58267	0.87986
3988.65392	0.87971
3986.72517	0.87950
3984.79642	0.87925
3982.86767	0.87900
3980.93893	0.87879
3979.01018	0.87865
3977.08143	0.87858
3975.15268	0.87854
3973.22393	0.87851
3971.29518	0.87853
3969.36643	0.87856
3967.43768	0.87856
3965.50893	0.87849
3963.58018	0.87836
3961.65143	0.87816
3959.72268	0.87787
3957.79393	0.87756
3955.86518	0.87722
3953.93643	0.87686
3952.00768	0.87651
3950.07893	0.87626
3948.15018	0.87610
3946.22143	0.87605
3944.29269	0.87614
3942.36394	0.87627
3940.43519	0.87622
3938.50644	0.87583
3936.57769	0.87515
3934.64894	0.87445
3932.72019	0.87410
3930.79144	0.87418
3928.86269	0.87448
3926.93394	0.87472
3925.00519	0.87475
3923.07644	0.87453
3921.14769	0.87421
3919.21894	0.87410
3917.29019	0.87432
3915.36144	0.87475
3913.43269	0.87502
3911.50394	0.87475
3909.57519	0.87378
3907.64644	0.87236
3905.71770	0.87102
3903.78895	0.87031
3901.86020	0.87050
3899.93145	0.87136
3898.00270	0.87211
3896.07395	0.87232
3894.14520	0.87213
3892.21645	0.87176
3890.28770	0.87116
3888.35895	0.87047
3886.43020	0.87002
3884.50145	0.86997
3882.57270	0.87028
3880.64395	0.87069
3878.71520	0.87064
3876.78645	0.87000
3874.85770	0.86905
3872.92895	0.86806
3871.00020	0.86735
3869.07146	0.86699
3867.14271	0.86699
3865.21396	0.86730
3863.28521	0.86754
3861.35646	0.86726
3859.42771	0.86651
3857.49896	0.86582
3855.57021	0.86577
3853.64146	0.86640
3851.71271	0.86705
3849.78396	0.86725
3847.85521	0.86694
3845.92646	0.86612
3843.99771	0.86496
3842.06896	0.86386
3840.14021	0.86339
3838.21146	0.86371
3836.28271	0.86444
3834.35396	0.86516
3832.42522	0.86554
3830.49647	0.86539
3828.56772	0.86473
3826.63897	0.86371
3824.71022	0.86264
3822.78147	0.86196
3820.85272	0.86185
3818.92397	0.86227
3816.99522	0.86314
3815.06647	0.86394
3813.13772	0.86407
3811.20897	0.86345
3809.28022	0.86232
3807.35147	0.86096
3805.42272	0.85970
3803.49397	0.85909
3801.56522	0.85930
3799.63647	0.86001
3797.70772	0.86094
3795.77898	0.86183
3793.85023	0.86237
3791.92148	0.86240
3789.99273	0.86195
3788.06398	0.86118
3786.13523	0.86039
3784.20648	0.85978
3782.27773	0.85944
3780.34898	0.85938
3778.42023	0.85930
3776.49148	0.85889
3774.56273	0.85814
3772.63398	0.85721
3770.70523	0.85629
3768.77648	0.85542
3766.84773	0.85462
3764.91898	0.85378
3762.99023	0.85275
3761.06148	0.85151
3759.13274	0.84997
3757.20399	0.84802
3755.27524	0.84581
3753.34649	0.84362
3751.41774	0.84156
3749.48899	0.83947
3747.56024	0.83719
3745.63149	0.83451
3743.70274	0.83083
3741.77399	0.82575
3739.84524	0.81970
3737.91649	0.81361
3735.98774	0.80847
3734.05899	0.80456
3732.13024	0.80142
3730.20149	0.79878
3728.27274	0.79719
3726.34399	0.79758
3724.41524	0.80040
3722.48649	0.80531
3720.55775	0.81116
3718.62900	0.81632
3716.70025	0.81919
3714.77150	0.81895
3712.84275	0.81598
3710.91400	0.81160
3708.98525	0.80726
3707.05650	0.80395
3705.12775	0.80200
3703.19900	0.80118
3701.27025	0.80083
3699.34150	0.80037
3697.41275	0.79971
3695.48400	0.79912
3693.55525	0.79909
3691.62650	0.80003
3689.69775	0.80174
3687.76900	0.80323
3685.84025	0.80369
3683.91151	0.80292
3681.98276	0.80109
3680.05401	0.79854
3678.12526	0.79582
3676.19651	0.79341
3674.26776	0.79143
3672.33901	0.79005
3670.41026	0.78929
3668.48151	0.78859
3666.55276	0.78745
3664.62401	0.78572
3662.69526	0.78332
3660.76651	0.78023
3658.83776	0.77648
3656.90901	0.77213
3654.98026	0.76729
3653.05151	0.76232
3651.12276	0.75779
3649.19401	0.75401
3647.26527	0.75088
3645.33652	0.74789
3643.40777	0.74449
3641.47902	0.74027
3639.55027	0.73501
3637.62152	0.72867
3635.69277	0.72152
3633.76402	0.71409
3631.83527	0.70711
3629.90652	0.70127
3627.97777	0.69688
3626.04902	0.69387
3624.12027	0.69219
3622.19152	0.69162
3620.26277	0.69168
3618.33402	0.69170
3616.40527	0.69114
3614.47652	0.68963
3612.54777	0.68676
3610.61903	0.68253
3608.69028	0.67757
3606.76153	0.67261
3604.83278	0.66802
3602.90403	0.66393
3600.97528	0.66033
3599.04653	0.65721
3597.11778	0.65456
3595.18903	0.65235
3593.26028	0.65048
3591.33153	0.64894
3589.40278	0.64782
3587.47403	0.64714
3585.54528	0.64662
3583.61653	0.64593
3581.68778	0.64490
3579.75903	0.64345
3577.83028	0.64158
3575.90153	0.63926
3573.97279	0.63647
3572.04404	0.63328
3570.11529	0.63002
3568.18654	0.62722
3566.25779	0.62515
3564.32904	0.62364
3562.40029	0.62229
3560.47154	0.62076
3558.54279	0.61889
3556.61404	0.61673
3554.68529	0.61441
3552.75654	0.61208
3550.82779	0.60981
3548.89904	0.60770
3546.97029	0.60589
3545.04154	0.60437
3543.11279	0.60292
3541.18404	0.60134
3539.25529	0.59958
3537.32654	0.59770
3535.39780	0.59573
3533.46905	0.59370
3531.54030	0.59169
3529.61155	0.58983
3527.68280	0.58816
3525.75405	0.58668
3523.82530	0.58536
3521.89655	0.58411
3519.96780	0.58286
3518.03905	0.58152
3516.11030	0.58002
3514.18155	0.57838
3512.25280	0.57665
3510.32405	0.57495
3508.39530	0.57334
3506.46655	0.57186
3504.53780	0.57056
3502.60905	0.56938
3500.68030	0.56822
3498.75156	0.56705
3496.82281	0.56580
3494.89406	0.56443
3492.96531	0.56296
3491.03656	0.56146
3489.10781	0.56001
3487.17906	0.55864
3485.25031	0.55736
3483.32156	0.55617
3481.39281	0.55503
3479.46406	0.55390
3477.53531	0.55274
3475.60656	0.55158
3473.67781	0.55041
3471.74906	0.54923
3469.82031	0.54804
3467.89156	0.54683
3465.96281	0.54560
3464.03406	0.54442
3462.10532	0.54333
3460.17657	0.54234
3458.24782	0.54142
3456.31907	0.54052
3454.39032	0.53955
3452.46157	0.53845
3450.53282	0.53725
3448.60407	0.53603
3446.67532	0.53482
3444.74657	0.53364
3442.81782	0.53247
3440.88907	0.53133
3438.96032	0.53021
3437.03157	0.52910
3435.10282	0.52800
3433.17407	0.52691
3431.24532	0.52585
3429.31657	0.52479
3427.38782	0.52369
3425.45908	0.52249
3423.53033	0.52123
3421.60158	0.51998
3419.67283	0.51881
3417.74408	0.51776
3415.81533	0.51682
3413.88658	0.51594
3411.95783	0.51510
3410.02908	0.51426
3408.10033	0.51337
3406.17158	0.51240
3404.24283	0.51135
3402.31408	0.51029
3400.38533	0.50930
3398.45658	0.50838
3396.52783	0.50749
3394.59908	0.50659
3392.67033	0.50568
3390.74158	0.50479
3388.81284	0.50392
3386.88409	0.50306
3384.95534	0.50220
3383.02659	0.50131
3381.09784	0.50037
3379.16909	0.49934
3377.24034	0.49820
3375.31159	0.49692
3373.38284	0.49557
3371.45409	0.49422
3369.52534	0.49295
3367.59659	0.49182
3365.66784	0.49080
3363.73909	0.48981
3361.81034	0.48878
3359.88159	0.48771
3357.95284	0.48660
3356.02409	0.48550
3354.09534	0.48442
3352.16659	0.48338
3350.23785	0.48237
3348.30910	0.48136
3346.38035	0.48033
3344.45160	0.47927
3342.52285	0.47824
3340.59410	0.47728
3338.66535	0.47643
3336.73660	0.47567
3334.80785	0.47491
3332.87910	0.47407
3330.95035	0.47312
3329.02160	0.47210
3327.09285	0.47113
3325.16410	0.47028
3323.23535	0.46957
3321.30660	0.46893
3319.37785	0.46827
3317.44910	0.46757
3315.52035	0.46680
3313.59161	0.46601
3311.66286	0.46525
3309.73411	0.46459
3307.80536	0.46404
3305.87661	0.46361
3303.94786	0.46324
3302.01911	0.46290
3300.09036	0.46256
3298.16161	0.46229
3296.23286	0.46213
3294.30411	0.46213
3292.37536	0.46228
3290.44661	0.46255
3288.51786	0.46289
3286.58911	0.46325
3284.66036	0.46366
3282.73161	0.46416
3280.80286	0.46482
3278.87411	0.46567
3276.94537	0.46669
3275.01662	0.46788
3273.08787	0.46920
3271.15912	0.47064
3269.23037	0.47218
3267.30162	0.47382
3265.37287	0.47554
3263.44412	0.47732
3261.51537	0.47913
3259.58662	0.48097
3257.65787	0.48283
3255.72912	0.48471
3253.80037	0.48662
3251.87162	0.48852
3249.94287	0.49036
3248.01412	0.49213
3246.08537	0.49381
3244.15662	0.49538
3242.22787	0.49682
3240.29913	0.49814
3238.37038	0.49937
3236.44163	0.50055
3234.51288	0.50171
3232.58413	0.50286
3230.65538	0.50400
3228.72663	0.50509
3226.79788	0.50610
3224.86913	0.50701
3222.94038	0.50786
3221.01163	0.50872
3219.08288	0.50959
3217.15413	0.51047
3215.22538	0.51133
3213.29663	0.51217
3211.36788	0.51302
3209.43913	0.51392
3207.51038	0.51493
3205.58163	0.51603
3203.65289	0.51720
3201.72414	0.51838
3199.79539	0.51954
3197.86664	0.52069
3195.93789	0.52189
3194.00914	0.52319
3192.08039	0.52463
3190.15164	0.52617
3188.22289	0.52779
3186.29414	0.52943
3184.36539	0.53108
3182.43664	0.53273
3180.50789	0.53441
3178.57914	0.53616
3176.65039	0.53802
3174.72164	0.53997
3172.79289	0.54197
3170.86414	0.54396
3168.93539	0.54590
3167.00664	0.54778
3165.07790	0.54963
3163.14915	0.55151
3161.22040	0.55342
3159.29165	0.55535
3157.36290	0.55726
3155.43415	0.55911
3153.50540	0.56089
3151.57665	0.56265
3149.64790	0.56443
3147.71915	0.56625
3145.79040	0.56810
3143.86165	0.56996
3141.93290	0.57176
3140.00415	0.57343
3138.07540	0.57494
3136.14665	0.57630
3134.21790	0.57757
3132.28915	0.57881
3130.36040	0.58003
3128.43166	0.58123
3126.50291	0.58240
3124.57416	0.58348
3122.64541	0.58445
3120.71666	0.58531
3118.78791	0.58612
3116.85916	0.58692
3114.93041	0.58767
3113.00166	0.58830
3111.07291	0.58875
3109.14416	0.58903
3107.21541	0.58919
3105.28666	0.58929
3103.35791	0.58939
3101.42916	0.58954
3099.50041	0.58973
3097.57166	0.58989
3095.64291	0.58992
3093.71416	0.58977
3091.78542	0.58945
3089.85667	0.58903
3087.92792	0.58859
3085.99917	0.58819
3084.07042	0.58786
3082.14167	0.58765
3080.21292	0.58762
3078.28417	0.58780
3076.35542	0.58815
3074.42667	0.58858
3072.49792	0.58901
3070.56917	0.58940
3068.64042	0.58978
3066.71167	0.59021
3064.78292	0.59075
3062.85417	0.59145
3060.92542	0.59234
3058.99667	0.59348
3057.06792	0.59486
3055.13918	0.59646
3053.21043	0.59816
3051.28168	0.59989
3049.35293	0.60159
3047.42418	0.60325
3045.49543	0.60487
3043.56668	0.60647
3041.63793	0.60806
3039.70918	0.60963
3037.78043	0.61114
3035.85168	0.61261
3033.92293	0.61414
3031.99418	0.61580
3030.06543	0.61763
3028.13668	0.61959
3026.20793	0.62161
3024.27918	0.62360
3022.35043	0.62542
3020.42168	0.62699
3018.49294	0.62826
3016.56419	0.62933
3014.63544	0.63034
3012.70669	0.63143
3010.77794	0.63265
3008.84919	0.63391
3006.92044	0.63508
3004.99169	0.63604
3003.06294	0.63669
3001.13419	0.63696
2999.20544	0.63673
2997.27669	0.63594
2995.34794	0.63463
2993.41919	0.63285
2991.49044	0.63059
2989.56169	0.62782
2987.63294	0.62459
2985.70419	0.62097
2983.77544	0.61700
2981.84669	0.61271
2979.91795	0.60816
2977.98920	0.60342
2976.06045	0.59852
2974.13170	0.59362
2972.20295	0.58887
2970.27420	0.58444
2968.34545	0.58049
2966.41670	0.57723
2964.48795	0.57485
2962.55920	0.57347
2960.63045	0.57320
2958.70170	0.57404
2956.77295	0.57589
2954.84420	0.57851
2952.91545	0.58146
2950.98670	0.58420
2949.05795	0.58619
2947.12920	0.58710
2945.20045	0.58679
2943.27171	0.58540
2941.34296	0.58326
2939.41421	0.58078
2937.48546	0.57840
2935.55671	0.57644
2933.62796	0.57509
2931.69921	0.57445
2929.77046	0.57456
2927.84171	0.57544
2925.91296	0.57713
2923.98421	0.57964
2922.05546	0.58298
2920.12671	0.58706
2918.19796	0.59177
2916.26921	0.59692
2914.34046	0.60229
2912.41171	0.60761
2910.48296	0.61266
2908.55421	0.61733
2906.62547	0.62159
2904.69672	0.62547
2902.76797	0.62904
2900.83922	0.63239
2898.91047	0.63558
2896.98172	0.63865
2895.05297	0.64156
2893.12422	0.64415
2891.19547	0.64625
2889.26672	0.64770
2887.33797	0.64840
2885.40922	0.64833
2883.48047	0.64751
2881.55172	0.64609
2879.62297	0.64435
2877.69422	0.64271
2875.76547	0.64167
2873.83672	0.64173
2871.90797	0.64319
2869.97923	0.64594
2868.05048	0.64955
2866.12173	0.65343
2864.19298	0.65697
2862.26423	0.65974
2860.33548	0.66169
2858.40673	0.66312
2856.47798	0.66459
2854.54923	0.66673
2852.62048	0.67006
2850.69173	0.67474
2848.76298	0.68051
2846.83423	0.68675
2844.90548	0.69278
2842.97673	0.69810
2841.04798	0.70256
2839.11923	0.70625
2837.19048	0.70935
2835.26173	0.71204
2833.33299	0.71441
2831.40424	0.71657
2829.47549	0.71855
2827.54674	0.72040
2825.61799	0.72217
2823.68924	0.72390
2821.76049	0.72556
2819.83174	0.72715
2817.90299	0.72866
2815.97424	0.73005
2814.04549	0.73135
2812.11674	0.73258
2810.18799	0.73382
2808.25924	0.73513
2806.33049	0.73652
2804.40174	0.73795
2802.47299	0.73937
2800.54424	0.74074
2798.61549	0.74208
2796.68674	0.74338
2794.75800	0.74465
2792.82925	0.74589
2790.90050	0.74711
2788.97175	0.74837
2787.04300	0.74968
2785.11425	0.75100
2783.18550	0.75232
2781.25675	0.75363
2779.32800	0.75491
2777.39925	0.75613
2775.47050	0.75733
2773.54175	0.75853
2771.61300	0.75974
2769.68425	0.76095
2767.75550	0.76216
2765.82675	0.76337
2763.89800	0.76460
2761.96925	0.76581
2760.04050	0.76703
2758.11176	0.76826
2756.18301	0.76951
2754.25426	0.77078
2752.32551	0.77202
2750.39676	0.77321
2748.46801	0.77437
2746.53926	0.77551
2744.61051	0.77663
2742.68176	0.77776
2740.75301	0.77897
2738.82426	0.78027
2736.89551	0.78163
2734.96676	0.78299
2733.03801	0.78426
2731.10926	0.78541
2729.18051	0.78648
2727.25176	0.78756
2725.32301	0.78873
2723.39426	0.79005
2721.46552	0.79147
2719.53677	0.79293
2717.60802	0.79431
2715.67927	0.79558
2713.75052	0.79675
2711.82177	0.79786
2709.89302	0.79897
2707.96427	0.80007
2706.03552	0.80114
2704.10677	0.80212
2702.17802	0.80299
2700.24927	0.80373
2698.32052	0.80442
2696.39177	0.80516
2694.46302	0.80602
2692.53427	0.80700
2690.60552	0.80799
2688.67677	0.80887
2686.74802	0.80958
2684.81928	0.81014
2682.89053	0.81061
2680.96178	0.81113
2679.03303	0.81181
2677.10428	0.81267
2675.17553	0.81363
2673.24678	0.81455
2671.31803	0.81537
2669.38928	0.81608
2667.46053	0.81676
2665.53178	0.81748
2663.60303	0.81829
2661.67428	0.81916
2659.74553	0.82000
2657.81678	0.82073
2655.88803	0.82134
2653.95928	0.82189
2652.03053	0.82248
2650.10178	0.82321
2648.17304	0.82406
2646.24429	0.82497
2644.31554	0.82580
2642.38679	0.82642
2640.45804	0.82683
2638.52929	0.82714
2636.60054	0.82752
2634.67179	0.82810
2632.74304	0.82890
2630.81429	0.82980
2628.88554	0.83067
2626.95679	0.83135
2625.02804	0.83182
2623.09929	0.83219
2621.17054	0.83263
2619.24179	0.83325
2617.31304	0.83402
2615.38429	0.83483
2613.45554	0.83554
2611.52679	0.83607
2609.59805	0.83647
2607.66930	0.83691
2605.74055	0.83756
2603.81180	0.83850
2601.88305	0.83959
2599.95430	0.84060
2598.02555	0.84133
2596.09680	0.84170
2594.16805	0.84184
2592.23930	0.84199
2590.31055	0.84239
2588.38180	0.84315
2586.45305	0.84415
2584.52430	0.84516
2582.59555	0.84595
2580.66680	0.84644
2578.73805	0.84672
2576.80930	0.84698
2574.88055	0.84740
2572.95181	0.84804
2571.02306	0.84879
2569.09431	0.84949
2567.16556	0.84999
2565.23681	0.85027
2563.30806	0.85045
2561.37931	0.85076
2559.45056	0.85132
2557.52181	0.85212
2555.59306	0.85298
2553.66431	0.85367
2551.73556	0.85404
2549.80681	0.85413
2547.87806	0.85413
2545.94931	0.85430
2544.02056	0.85480
2542.09181	0.85560
2540.16306	0.85647
2538.23431	0.85719
2536.30557	0.85762
2534.37682	0.85779
2532.44807	0.85786
2530.51932	0.85804
2528.59057	0.85843
2526.66182	0.85901
2524.73307	0.85960
2522.80432	0.86006
2520.87557	0.86037
2518.94682	0.86062
2517.01807	0.86095
2515.08932	0.86149
2513.16057	0.86219
2511.23182	0.86288
2509.30307	0.86335
2507.37432	0.86351
2505.44557	0.86347
2503.51682	0.86346
2501.58807	0.86368
2499.65933	0.86425
2497.73058	0.86511
2495.80183	0.86605
2493.87308	0.86684
2491.94433	0.86732
2490.01558	0.86754
2488.08683	0.86769
2486.15808	0.86796
2484.22933	0.86843
2482.30058	0.86904
2480.37183	0.86963
2478.44308	0.87008
2476.51433	0.87036
2474.58558	0.87061
2472.65683	0.87104
2470.72808	0.87176
2468.79933	0.87270
2466.87058	0.87361
2464.94183	0.87422
2463.01308	0.87438
2461.08434	0.87420
2459.15559	0.87394
2457.22684	0.87393
2455.29809	0.87437
2453.36934	0.87523
2451.44059	0.87627
2449.51184	0.87715
2447.58309	0.87766
2445.65434	0.87779
2443.72559	0.87775
2441.79684	0.87780
2439.86809	0.87810
2437.93934	0.87862
2436.01059	0.87918
2434.08184	0.87957
2432.15309	0.87974
2430.22434	0.87981
2428.29559	0.87999
2426.36684	0.88048
2424.43810	0.88128
2422.50935	0.88217
2420.58060	0.88287
2418.65185	0.88315
2416.72310	0.88301
2414.79435	0.88266
2412.86560	0.88241
2410.93685	0.88253
2409.00810	0.88311
2407.07935	0.88399
2405.15060	0.88483
2403.22185	0.88538
2401.29310	0.88561
2399.36435	0.88570
2397.43560	0.88573
2395.50685	0.88569
2393.57810	0.88559
2391.64935	0.88541
2389.72060	0.88514
2387.79186	0.88477
2385.86311	0.88433
2383.93436	0.88387
2382.00561	0.88350
2380.07686	0.88334
2378.14811	0.88352
2376.21936	0.88411
2374.29061	0.88510
2372.36186	0.88639
2370.43311	0.88783
2368.50436	0.88928
2366.57561	0.89054
2364.64686	0.89138
2362.71811	0.89164
2360.78936	0.89120
2358.86061	0.88993
2356.93186	0.88773
2355.00311	0.88474
2353.07436	0.88154
2351.14562	0.87901
2349.21687	0.87779
2347.28812	0.87808
2345.35937	0.87970
2343.43062	0.88216
2341.50187	0.88479
2339.57312	0.88697
2337.64437	0.88838
2335.71562	0.88888
2333.78687	0.88842
2331.85812	0.88718
2329.92937	0.88546
2328.00062	0.88363
2326.07187	0.88204
2324.14312	0.88113
2322.21437	0.88112
2320.28562	0.88176
2318.35687	0.88259
2316.42812	0.88323
2314.49938	0.88367
2312.57063	0.88411
2310.64188	0.88470
2308.71313	0.88541
2306.78438	0.88614
2304.85563	0.88677
2302.92688	0.88722
2300.99813	0.88744
2299.06938	0.88747
2297.14063	0.88735
2295.21188	0.88714
2293.28313	0.88692
2291.35438	0.88677
2289.42563	0.88671
2287.49688	0.88668
2285.56813	0.88655
2283.63938	0.88628
2281.71063	0.88597
2279.78188	0.88587
2277.85313	0.88616
2275.92439	0.88682
2273.99564	0.88764
2272.06689	0.88835
2270.13814	0.88871
2268.20939	0.88869
2266.28064	0.88837
2264.35189	0.88794
2262.42314	0.88757
2260.49439	0.88734
2258.56564	0.88720
2256.63689	0.88697
2254.70814	0.88643
2252.77939	0.88539
2250.85064	0.88399
2248.92189	0.88297
2246.99314	0.88342
2245.06439	0.88449
2243.13564	0.88537
2241.20689	0.88580
2239.27815	0.88582
2237.34940	0.88560
2235.42065	0.88543
2233.49190	0.88553
2231.56315	0.88597
2229.63440	0.88661
2227.70565	0.88719
2225.77690	0.88747
2223.84815	0.88731
2221.91940	0.88681
2219.99065	0.88617
2218.06190	0.88563
2216.13315	0.88531
2214.20440	0.88522
2212.27565	0.88527
2210.34690	0.88532
2208.41815	0.88529
2206.48940	0.88524
2204.56065	0.88523
2202.63191	0.88529
2200.70316	0.88533
2198.77441	0.88522
2196.84566	0.88487
2194.91691	0.88426
2192.98816	0.88356
2191.05941	0.88301
2189.13066	0.88282
2187.20191	0.88303
2185.27316	0.88349
2183.34441	0.88393
2181.41566	0.88411
2179.48691	0.88392
2177.55816	0.88344
2175.62941	0.88285
2173.70066	0.88232
2171.77191	0.88197
2169.84316	0.88179
2167.91441	0.88173
2165.98567	0.88170
2164.05692	0.88167
2162.12817	0.88169
2160.19942	0.88178
2158.27067	0.88188
2156.34192	0.88190
2154.41317	0.88173
2152.48442	0.88132
2150.55567	0.88072
2148.62692	0.88008
2146.69817	0.87964
2144.76942	0.87957
2142.84067	0.87983
2140.91192	0.88024
2138.98317	0.88058
2137.05442	0.88071
2135.12567	0.88058
2133.19692	0.88020
2131.26817	0.87968
2129.33943	0.87919
2127.41068	0.87886
2125.48193	0.87874
2123.55318	0.87876
2121.62443	0.87884
2119.69568	0.87892
2117.76693	0.87897
2115.83818	0.87906
2113.90943	0.87925
2111.98068	0.87942
2110.05193	0.87938
2108.12318	0.87903
2106.19443	0.87845
2104.26568	0.87782
2102.33693	0.87742
2100.40818	0.87741
2098.47943	0.87778
2096.55068	0.87833
2094.62193	0.87882
2092.69318	0.87908
2090.76444	0.87904
2088.83569	0.87876
2086.90694	0.87835
2084.97819	0.87794
2083.04944	0.87761
2081.12069	0.87742
2079.19194	0.87739
2077.26319	0.87752
2075.33444	0.87779
2073.40569	0.87813
2071.47694	0.87842
2069.54819	0.87862
2067.61944	0.87868
2065.69069	0.87856
2063.76194	0.87826
2061.83319	0.87782
2059.90444	0.87738
2057.97569	0.87707
2056.04694	0.87700
2054.11820	0.87720
2052.18945	0.87760
2050.26070	0.87804
2048.33195	0.87833
2046.40320	0.87835
2044.47445	0.87809
2042.54570	0.87765
2040.61695	0.87717
2038.68820	0.87675
2036.75945	0.87650
2034.83070	0.87643
2032.90195	0.87653
2030.97320	0.87670
2029.04445	0.87686
2027.11570	0.87694
2025.18695	0.87687
2023.25820	0.87665
2021.32945	0.87630
2019.40070	0.87589
2017.47196	0.87550
2015.54321	0.87514
2013.61446	0.87485
2011.68571	0.87465
2009.75696	0.87458
2007.82821	0.87463
2005.89946	0.87474
2003.97071	0.87481
2002.04196	0.87469
2000.11321	0.87431
1998.18446	0.87364
1996.25571	0.87274
1994.32696	0.87183
1992.39821	0.87115
1990.46946	0.87079
1988.54071	0.87076
1986.61196	0.87093
1984.68321	0.87113
1982.75446	0.87123
1980.82572	0.87109
1978.89697	0.87068
1976.96822	0.87000
1975.03947	0.86911
1973.11072	0.86814
1971.18197	0.86721
1969.25322	0.86650
1967.32447	0.86609
1965.39572	0.86591
1963.46697	0.86586
1961.53822	0.86579
1959.60947	0.86558
1957.68072	0.86519
1955.75197	0.86462
1953.82322	0.86388
1951.89447	0.86298
1949.96572	0.86193
1948.03697	0.86085
1946.10822	0.85990
1944.17948	0.85927
1942.25073	0.85902
1940.32198	0.85900
1938.39323	0.85902
1936.46448	0.85888
1934.53573	0.85842
1932.60698	0.85763
1930.67823	0.85654
1928.74948	0.85526
1926.82073	0.85389
1924.89198	0.85262
1922.96323	0.85154
1921.03448	0.85069
1919.10573	0.85009
1917.17698	0.84962
1915.24823	0.84910
1913.31948	0.84845
1911.39073	0.84766
1909.46198	0.84672
1907.53323	0.84564
1905.60449	0.84446
1903.67574	0.84324
1901.74699	0.84205
1899.81824	0.84093
1897.88949	0.83993
1895.96074	0.83901
1894.03199	0.83805
1892.10324	0.83701
1890.17449	0.83588
1888.24574	0.83463
1886.31699	0.83336
1884.38824	0.83222
1882.45949	0.83124
1880.53074	0.83033
1878.60199	0.82932
1876.67324	0.82803
1874.74449	0.82638
1872.81574	0.82450
1870.88699	0.82274
1868.95825	0.82136
1867.02950	0.82035
1865.10075	0.81949
1863.17200	0.81851
1861.24325	0.81720
1859.31450	0.81556
1857.38575	0.81375
1855.45700	0.81194
1853.52825	0.81019
1851.59950	0.80843
1849.67075	0.80655
1847.74200	0.80449
1845.81325	0.80238
1843.88450	0.80030
1841.95575	0.79822
1840.02700	0.79621
1838.09825	0.79430
1836.16950	0.79241
1834.24075	0.79043
1832.31201	0.78827
1830.38326	0.78592
1828.45451	0.78342
1826.52576	0.78102
1824.59701	0.77888
1822.66826	0.77691
1820.73951	0.77495
1818.81076	0.77278
1816.88201	0.77024
1814.95326	0.76736
1813.02451	0.76431
1811.09576	0.76127
1809.16701	0.75831
1807.23826	0.75538
1805.30951	0.75237
1803.38076	0.74918
1801.45201	0.74579
1799.52326	0.74223
1797.59451	0.73852
1795.66577	0.73483
1793.73702	0.73135
1791.80827	0.72810
1789.87952	0.72494
1787.95077	0.72171
1786.02202	0.71822
1784.09327	0.71438
1782.16452	0.71026
1780.23577	0.70591
1778.30702	0.70138
1776.37827	0.69673
1774.44952	0.69198
1772.52077	0.68708
1770.59202	0.68200
1768.66327	0.67687
1766.73452	0.67174
1764.80577	0.66648
1762.87702	0.66089
1760.94827	0.65479
1759.01953	0.64810
1757.09078	0.64085
1755.16203	0.63306
1753.23328	0.62499
1751.30453	0.61710
1749.37578	0.60985
1747.44703	0.60356
1745.51828	0.59813
1743.58953	0.59316
1741.66078	0.58813
1739.73203	0.58263
1737.80328	0.57655
1735.87453	0.57003
1733.94578	0.56325
1732.01703	0.55640
1730.08828	0.54961
1728.15953	0.54263
1726.23078	0.53504
1724.30203	0.52655
1722.37328	0.51705
1720.44454	0.50659
1718.51579	0.49527
1716.58704	0.48347
1714.65829	0.47174
1712.72954	0.46019
1710.80079	0.44855
1708.87204	0.43653
1706.94329	0.42418
1705.01454	0.41192
1703.08579	0.40036
1701.15704	0.38993
1699.22829	0.38092
1697.29954	0.37364
1695.37079	0.36799
1693.44204	0.36353
1691.51329	0.35990
1689.58454	0.35680
1687.65579	0.35412
1685.72704	0.35184
1683.79830	0.34986
1681.86955	0.34811
1679.94080	0.34664
1678.01205	0.34541
1676.08330	0.34431
1674.15455	0.34326
1672.22580	0.34237
1670.29705	0.34172
1668.36830	0.34121
1666.43955	0.34071
1664.51080	0.34025
1662.58205	0.33982
1660.65330	0.33943
1658.72455	0.33922
1656.79580	0.33937
1654.86705	0.33997
1652.93830	0.34090
1651.00955	0.34200
1649.08080	0.34346
1647.15206	0.34539
1645.22331	0.34754
1643.29456	0.34972
1641.36581	0.35198
1639.43706	0.35455
1637.50831	0.35767
1635.57956	0.36135
1633.65081	0.36533
1631.72206	0.36957
1629.79331	0.37431
1627.86456	0.37982
1625.93581	0.38626
1624.00706	0.39367
1622.07831	0.40194
1620.14956	0.41101
1618.22081	0.42102
1616.29206	0.43183
1614.36331	0.44293
1612.43456	0.45392
1610.50582	0.46463
1608.57707	0.47474
1606.64832	0.48382
1604.71957	0.49154
1602.79082	0.49776
1600.86207	0.50248
1598.93332	0.50580
1597.00457	0.50785
1595.07582	0.50873
1593.14707	0.50849
1591.21832	0.50716
1589.28957	0.50484
1587.36082	0.50162
1585.43207	0.49769
1583.50332	0.49318
1581.57457	0.48822
1579.64582	0.48291
1577.71707	0.47733
1575.78832	0.47152
1573.85958	0.46568
1571.93083	0.46003
1570.00208	0.45460
1568.07333	0.44933
1566.14458	0.44425
1564.21583	0.43934
1562.28708	0.43451
1560.35833	0.42957
1558.42958	0.42444
1556.50083	0.41941
1554.57208	0.41498
1552.64333	0.41124
1550.71458	0.40795
1548.78583	0.40484
1546.85708	0.40183
1544.92833	0.39910
1542.99958	0.39693
1541.07083	0.39555
1539.14208	0.39493
1537.21333	0.39488
1535.28459	0.39536
1533.35584	0.39618
1531.42709	0.39701
1529.49834	0.39768
1527.56959	0.39819
1525.64084	0.39859
1523.71209	0.39904
1521.78334	0.39971
1519.85459	0.40071
1517.92584	0.40231
1515.99709	0.40467
1514.06834	0.40788
1512.13959	0.41215
1510.21084	0.41789
1508.28209	0.42543
1506.35334	0.43430
1504.42459	0.44341
1502.49584	0.45229
1500.56709	0.46133
1498.63835	0.47108
1496.70960	0.48172
1494.78085	0.49312
1492.85210	0.50535
1490.92335	0.51871
1488.99460	0.53298
1487.06585	0.54723
1485.13710	0.56029
1483.20835	0.57128
1481.27960	0.57961
1479.35085	0.58493
1477.42210	0.58727
1475.49335	0.58713
1473.56460	0.58531
1471.63585	0.58267
1469.70710	0.57989
1467.77835	0.57730
1465.84960	0.57468
1463.92085	0.57147
1461.99211	0.56736
1460.06336	0.56252
1458.13461	0.55745
1456.20586	0.55294
1454.27711	0.54977
1452.34836	0.54822
1450.41961	0.54796
1448.49086	0.54853
1446.56211	0.54956
1444.63336	0.55095
1442.70461	0.55278
1440.77586	0.55526
1438.84711	0.55865
1436.91836	0.56293
1434.98961	0.56771
1433.06086	0.57242
1431.13211	0.57657
1429.20336	0.57963
1427.27461	0.58122
1425.34587	0.58133
1423.41712	0.58015
1421.48837	0.57801
1419.55962	0.57526
1417.63087	0.57208
1415.70212	0.56855
1413.77337	0.56463
1411.84462	0.56018
1409.91587	0.55522
1407.98712	0.54998
1406.05837	0.54479
1404.12962	0.53997
1402.20087	0.53583
1400.27212	0.53269
1398.34337	0.53075
1396.41462	0.53012
1394.48587	0.53076
1392.55712	0.53242
1390.62837	0.53501
1388.69963	0.53862
1386.77088	0.54331
1384.84213	0.54901
1382.91338	0.55552
1380.98463	0.56261
1379.05588	0.57001
1377.12713	0.57745
1375.19838	0.58458
1373.26963	0.59105
1371.34088	0.59667
1369.41213	0.60159
1367.48338	0.60612
1365.55463	0.61052
1363.62588	0.61488
1361.69713	0.61908
1359.76838	0.62286
1357.83963	0.62604
1355.91088	0.62856
1353.98213	0.63053
1352.05338	0.63205
1350.12464	0.63321
1348.19589	0.63396
1346.26714	0.63425
1344.33839	0.63418
1342.40964	0.63405
1340.48089	0.63428
1338.55214	0.63514
1336.62339	0.63662
1334.69464	0.63846
1332.76589	0.64023
1330.83714	0.64148
1328.90839	0.64187
1326.97964	0.64124
1325.05089	0.63962
1323.12214	0.63727
1321.19339	0.63457
1319.26464	0.63191
1317.33589	0.62966
1315.40714	0.62807
1313.47840	0.62728
1311.54965	0.62730
1309.62090	0.62808
1307.69215	0.62947
1305.76340	0.63126
1303.83465	0.63318
1301.90590	0.63491
1299.97715	0.63620
1298.04840	0.63695
1296.11965	0.63719
1294.19090	0.63708
1292.26215	0.63681
1290.33340	0.63655
1288.40465	0.63639
1286.47590	0.63630
1284.54715	0.63618
1282.61840	0.63599
1280.68965	0.63570
1278.76090	0.63535
1276.83216	0.63491
1274.90341	0.63431
1272.97466	0.63345
1271.04591	0.63224
1269.11716	0.63064
1267.18841	0.62870
1265.25966	0.62653
1263.33091	0.62426
1261.40216	0.62191
1259.47341	0.61947
1257.54466	0.61688
1255.61591	0.61411
1253.68716	0.61121
1251.75841	0.60833
1249.82966	0.60569
1247.90091	0.60349
1245.97216	0.60184
1244.04341	0.60074
1242.11466	0.60009
1240.18592	0.59976
1238.25717	0.59970
1236.32842	0.59999
1234.39967	0.60076
1232.47092	0.60221
1230.54217	0.60443
1228.61342	0.60745
1226.68467	0.61118
1224.75592	0.61551
1222.82717	0.62030
1220.89842	0.62541
1218.96967	0.63068
1217.04092	0.63598
1215.11217	0.64114
1213.18342	0.64601
1211.25467	0.65047
1209.32592	0.65452
1207.39717	0.65828
1205.46842	0.66193
1203.53968	0.66562
1201.61093	0.66941
1199.68218	0.67321
1197.75343	0.67684
1195.82468	0.67996
1193.89593	0.68227
1191.96718	0.68371
1190.03843	0.68442
1188.10968	0.68473
1186.18093	0.68491
1184.25218	0.68501
1182.32343	0.68481
1180.39468	0.68405
1178.46593	0.68257
1176.53718	0.68040
1174.60843	0.67791
1172.67968	0.67563
1170.75093	0.67374
1168.82218	0.67203
1166.89343	0.67008
1164.96469	0.66770
1163.03594	0.66506
1161.10719	0.66253
1159.17844	0.66051
1157.24969	0.65925
1155.32094	0.65885
1153.39219	0.65917
1151.46344	0.65991
1149.53469	0.66069
1147.60594	0.66113
1145.67719	0.66102
1143.74844	0.66031
1141.81969	0.65915
1139.89094	0.65781
1137.96219	0.65657
1136.03344	0.65561
1134.10469	0.65493
1132.17594	0.65438
1130.24719	0.65381
1128.31845	0.65311
1126.38970	0.65228
1124.46095	0.65140
1122.53220	0.65057
1120.60345	0.64991
1118.67470	0.64950
1116.74595	0.64928
1114.81720	0.64910
1112.88845	0.64876
1110.95970	0.64816
1109.03095	0.64738
1107.10220	0.64667
1105.17345	0.64625
1103.24470	0.64618
1101.31595	0.64628
1099.38720	0.64624
1097.45845	0.64577
1095.52970	0.64474
1093.60095	0.64331
1091.67221	0.64177
1089.74346	0.64042
1087.81471	0.63932
1085.88596	0.63834
1083.95721	0.63726
1082.02846	0.63600
1080.09971	0.63472
1078.17096	0.63382
1076.24221	0.63371
1074.31346	0.63456
1072.38471	0.63623
1070.45596	0.63840
1068.52721	0.64065
1066.59846	0.64267
1064.66971	0.64432
1062.74096	0.64567
1060.81221	0.64696
1058.88346	0.64844
1056.95471	0.65018
1055.02597	0.65203
1053.09722	0.65380
1051.16847	0.65545
1049.23972	0.65714
1047.31097	0.65918
1045.38222	0.66185
1043.45347	0.66524
1041.52472	0.66910
1039.59597	0.67295
1037.66722	0.67625
1035.73847	0.67863
1033.80972	0.68017
1031.88097	0.68146
1029.95222	0.68335
1028.02347	0.68637
1026.09472	0.69042
1024.16597	0.69497
1022.23722	0.69948
1020.30847	0.70363
1018.37973	0.70738
1016.45098	0.71086
1014.52223	0.71423
1012.59348	0.71746
1010.66473	0.72029
1008.73598	0.72242
1006.80723	0.72372
1004.87848	0.72442
1002.94973	0.72508
1001.02098	0.72628
999.09223	0.72828
997.16348	0.73085
995.23473	0.73351
993.30598	0.73581
991.37723	0.73758
989.44848	0.73898
987.51973	0.74035
985.59098	0.74205
983.66223	0.74423
981.73348	0.74672
979.80474	0.74918
977.87599	0.75138
975.94724	0.75346
974.01849	0.75583
972.08974	0.75890
970.16099	0.76283
968.23224	0.76734
966.30349	0.77177
964.37474	0.77545
962.44599	0.77810
960.51724	0.78001
958.58849	0.78179
956.65974	0.78406
954.73099	0.78705
952.80224	0.79041
950.87349	0.79339
948.94474	0.79533
947.01599	0.79603
945.08724	0.79581
943.15850	0.79533
941.22975	0.79520
939.30100	0.79567
937.37225	0.79650
935.44350	0.79721
933.51475	0.79740
931.58600	0.79704
929.65725	0.79652
927.72850	0.79646
925.79975	0.79728
923.87100	0.79896
921.94225	0.80100
920.01350	0.80262
918.08475	0.80328
916.15600	0.80303
914.22725	0.80253
912.29850	0.80263
910.36975	0.80375
908.44100	0.80565
906.51226	0.80757
904.58351	0.80871
902.65476	0.80872
900.72601	0.80791
898.79726	0.80700
896.86851	0.80669
894.93976	0.80728
893.01101	0.80840
891.08226	0.80922
889.15351	0.80899
887.22476	0.80756
885.29601	0.80546
883.36726	0.80357
881.43851	0.80266
879.50976	0.80304
877.58101	0.80432
875.65226	0.80566
873.72351	0.80623
871.79476	0.80562
869.86602	0.80405
867.93727	0.80217
866.00852	0.80062
864.07977	0.79955
862.15102	0.79851
860.22227	0.79681
858.29352	0.79406
856.36477	0.79043
854.43602	0.78659
852.50727	0.78330
850.57852	0.78106
848.64977	0.77978
846.72102	0.77878
844.79227	0.77726
842.86352	0.77487
840.93477	0.77186
839.00602	0.76890
837.07727	0.76665
835.14852	0.76538
833.21978	0.76485
831.29103	0.76447
829.36228	0.76365
827.43353	0.76212
825.50478	0.75998
823.57603	0.75767
821.64728	0.75570
819.71853	0.75432
817.78978	0.75338
815.86103	0.75244
813.93228	0.75118
812.00353	0.74957
810.07478	0.74782
808.14603	0.74620
806.21728	0.74481
804.28853	0.74351
802.35978	0.74193
800.43103	0.73974
798.50228	0.73703
796.57353	0.73420
794.64479	0.73172
792.71604	0.72991
790.78729	0.72884
788.85854	0.72819
786.92979	0.72743
785.00104	0.72618
783.07229	0.72439
781.14354	0.72233
779.21479	0.72038
777.28604	0.71882
775.35729	0.71766
773.42854	0.71664
771.49979	0.71537
769.57104	0.71371
767.64229	0.71184
765.71354	0.71002
763.78479	0.70836
761.85604	0.70673
759.92729	0.70487
757.99855	0.70244
756.06980	0.69924
754.14105	0.69539
752.21230	0.69139
750.28355	0.68789
748.35480	0.68534
746.42605	0.68387
744.49730	0.68315
742.56855	0.68268
740.63980	0.68210
738.71105	0.68119
736.78230	0.67981
734.85355	0.67810
732.92480	0.67632
730.99605	0.67462
729.06730	0.67287
727.13855	0.67083
725.20980	0.66841
723.28105	0.66613
721.35231	0.66393
719.42356	0.66174
717.49481	0.65952
715.56606	0.65708
713.63731	0.65419
711.70856	0.65073
709.77981	0.64678
707.85106	0.64270
705.92231	0.63896
703.99356	0.63605
702.06481	0.63424
700.13606	0.63352
698.20731	0.63364
696.27856	0.63418
694.34981	0.63470
692.42106	0.63492
690.49231	0.63478
688.56356	0.63442
686.63481	0.63400
684.70607	0.63363
682.77732	0.63328
680.84857	0.63292
678.91982	0.63250
676.99107	0.63197
675.06232	0.63126
673.13357	0.63030
671.20482	0.62909
669.27607	0.62781
667.34732	0.62664
665.41857	0.62568
663.48982	0.62506
661.56107	0.62498
659.63232	0.62543
657.70357	0.62617
655.77482	0.62695
653.84607	0.62758
651.91732	0.62796
649.98857	0.62809
648.05983	0.62803
646.13108	0.62784
644.20233	0.62754
642.27358	0.62712
640.34483	0.62664
638.41608	0.62611
636.48733	0.62552
634.55858	0.62480
632.62983	0.62389
630.70108	0.62286
628.77233	0.62204
626.84358	0.62181
624.91483	0.62163
622.98608	0.62057
621.05733	0.61746
619.12858	0.61321
617.19983	0.61169
615.27108	0.61464
613.34233	0.61889
611.41358	0.62143
609.48484	0.62242
607.55609	0.62298
605.62734	0.62341
603.69859	0.62348
601.76984	0.62307
599.84109	0.62247
597.91234	0.62204
595.98359	0.62183
594.05484	0.62186
592.12609	0.62252
590.19734	0.62410
588.26859	0.62586
586.33984	0.62682
584.41109	0.62672
582.48234	0.62591
580.55359	0.62497
578.62484	0.62447
576.69609	0.62474
574.76734	0.62576
572.83860	0.62680
570.90985	0.62708
568.98110	0.62676
567.05235	0.62657
565.12360	0.62687
563.19485	0.62747
561.26610	0.62817
559.33735	0.62882
557.40860	0.62920
555.47985	0.62906
553.55110	0.62828
551.62235	0.62711
549.69360	0.62620
547.76485	0.62619
545.83610	0.62735
543.90735	0.62923
541.97860	0.63083
540.04985	0.63145
538.12110	0.63128
536.19236	0.63103
534.26361	0.63136
532.33486	0.63225
530.40611	0.63313
528.47736	0.63361
526.54861	0.63420
524.61986	0.63540
522.69111	0.63630
520.76236	0.63601
518.83361	0.63568
516.90486	0.63717
514.97611	0.64035
513.04736	0.64338
511.11861	0.64508
509.18986	0.64561
507.26111	0.64572
505.33236	0.64612
503.40361	0.64746
501.47486	0.65035
499.54612	0.65421
497.61737	0.65727
495.68862	0.65852
493.75987	0.65854
491.83112	0.65868
489.90237	0.65966
487.97362	0.66091
486.04487	0.66208
484.11612	0.66391
482.18737	0.66674
480.25862	0.66946
478.32987	0.67077
476.40112	0.67031
474.47237	0.66897
472.54362	0.66892
470.61487	0.67136
468.68612	0.67478
466.75737	0.67740
464.82862	0.67869
462.89988	0.67863
460.97113	0.67747
459.04238	0.67670
457.11363	0.67868
455.18488	0.68332
453.25613	0.68798
451.32738	0.69124
449.39863	0.69301
447.46988	0.69364
445.54113	0.69433
443.61238	0.69635
441.68363	0.69989
439.75488	0.70340
437.82613	0.70517
435.89738	0.70580
433.96863	0.70694
432.03988	0.70891
430.11113	0.71104
428.18238	0.71232
426.25363	0.71177
424.32489	0.70890
422.39614	0.70344
420.46739	0.69756
418.53864	0.69794
416.60989	0.70709
414.68114	0.71773
412.75239	0.72415
410.82364	0.72707
408.89489	0.72884
406.96614	0.73038
405.03739	0.73098
403.10864	0.72864
401.17989	0.72203
399.25114	0.71267
