# Supplementary material for: Relationship between Soybean Protein Isolate and Textural Properties of Texturized Vegetable Protein
Source: Molecules. 2023 Nov 7;28(22):7465. doi: 10.3390/molecules28227465 (PMC10672934; doi:10.3390/molecules28227465)
Supplement: Supplementary file 1 [file molecules-28-07465-s001.zip › FTIR-Secondary structure of proteins/950E-3-20230320.0.dpt]

3996.36892	0.84289
3994.44017	0.84263
3992.51142	0.84241
3990.58267	0.84227
3988.65392	0.84217
3986.72517	0.84207
3984.79642	0.84193
3982.86767	0.84174
3980.93893	0.84150
3979.01018	0.84127
3977.08143	0.84104
3975.15268	0.84083
3973.22393	0.84064
3971.29518	0.84051
3969.36643	0.84042
3967.43768	0.84033
3965.50893	0.84020
3963.58018	0.84005
3961.65143	0.83989
3959.72268	0.83971
3957.79393	0.83949
3955.86518	0.83918
3953.93643	0.83872
3952.00768	0.83815
3950.07893	0.83762
3948.15018	0.83724
3946.22143	0.83708
3944.29269	0.83719
3942.36394	0.83746
3940.43519	0.83762
3938.50644	0.83744
3936.57769	0.83685
3934.64894	0.83608
3932.72019	0.83553
3930.79144	0.83537
3928.86269	0.83544
3926.93394	0.83549
3925.00519	0.83538
3923.07644	0.83508
3921.14769	0.83477
3919.21894	0.83468
3917.29019	0.83500
3915.36144	0.83557
3913.43269	0.83600
3911.50394	0.83581
3909.57519	0.83477
3907.64644	0.83310
3905.71770	0.83140
3903.78895	0.83032
3901.86020	0.83028
3899.93145	0.83109
3898.00270	0.83202
3896.07395	0.83248
3894.14520	0.83251
3892.21645	0.83225
3890.28770	0.83167
3888.35895	0.83089
3886.43020	0.83023
3884.50145	0.82987
3882.57270	0.82990
3880.64395	0.83012
3878.71520	0.83004
3876.78645	0.82947
3874.85770	0.82855
3872.92895	0.82754
3871.00020	0.82676
3869.07146	0.82635
3867.14271	0.82630
3865.21396	0.82654
3863.28521	0.82671
3861.35646	0.82642
3859.42771	0.82565
3857.49896	0.82480
3855.57021	0.82442
3853.64146	0.82470
3851.71271	0.82525
3849.78396	0.82560
3847.85521	0.82551
3845.92646	0.82481
3843.99771	0.82359
3842.06896	0.82227
3840.14021	0.82147
3838.21146	0.82147
3836.28271	0.82198
3834.35396	0.82260
3832.42522	0.82299
3830.49647	0.82287
3828.56772	0.82223
3826.63897	0.82116
3824.71022	0.81991
3822.78147	0.81892
3820.85272	0.81843
3818.92397	0.81851
3816.99522	0.81915
3815.06647	0.81987
3813.13772	0.82008
3811.20897	0.81961
3809.28022	0.81857
3807.35147	0.81717
3805.42272	0.81574
3803.49397	0.81481
3801.56522	0.81462
3799.63647	0.81491
3797.70772	0.81550
3795.77898	0.81612
3793.85023	0.81648
3791.92148	0.81639
3789.99273	0.81586
3788.06398	0.81502
3786.13523	0.81415
3784.20648	0.81343
3782.27773	0.81293
3780.34898	0.81262
3778.42023	0.81226
3776.49148	0.81158
3774.56273	0.81056
3772.63398	0.80936
3770.70523	0.80817
3768.77648	0.80710
3766.84773	0.80618
3764.91898	0.80529
3762.99023	0.80421
3761.06148	0.80287
3759.13274	0.80116
3757.20399	0.79903
3755.27524	0.79657
3753.34649	0.79405
3751.41774	0.79161
3749.48899	0.78922
3747.56024	0.78682
3745.63149	0.78422
3743.70274	0.78085
3741.77399	0.77632
3739.84524	0.77086
3737.91649	0.76520
3735.98774	0.76025
3734.05899	0.75639
3732.13024	0.75330
3730.20149	0.75064
3728.27274	0.74885
3726.34399	0.74877
3724.41524	0.75086
3722.48649	0.75488
3720.55775	0.75977
3718.62900	0.76402
3716.70025	0.76614
3714.77150	0.76535
3712.84275	0.76203
3710.91400	0.75744
3708.98525	0.75299
3707.05650	0.74955
3705.12775	0.74730
3703.19900	0.74601
3701.27025	0.74512
3699.34150	0.74419
3697.41275	0.74308
3695.48400	0.74191
3693.55525	0.74099
3691.62650	0.74067
3689.69775	0.74082
3687.76900	0.74075
3685.84025	0.73986
3683.91151	0.73798
3681.98276	0.73518
3680.05401	0.73172
3678.12526	0.72806
3676.19651	0.72466
3674.26776	0.72167
3672.33901	0.71926
3670.41026	0.71737
3668.48151	0.71552
3666.55276	0.71330
3664.62401	0.71055
3662.69526	0.70716
3660.76651	0.70310
3658.83776	0.69841
3656.90901	0.69318
3654.98026	0.68752
3653.05151	0.68175
3651.12276	0.67629
3649.19401	0.67151
3647.26527	0.66746
3645.33652	0.66372
3643.40777	0.65967
3641.47902	0.65486
3639.55027	0.64908
3637.62152	0.64240
3635.69277	0.63508
3633.76402	0.62755
3631.83527	0.62040
3629.90652	0.61419
3627.97777	0.60924
3626.04902	0.60555
3624.12027	0.60296
3622.19152	0.60114
3620.26277	0.59966
3618.33402	0.59808
3616.40527	0.59609
3614.47652	0.59342
3612.54777	0.58977
3610.61903	0.58514
3608.69028	0.58007
3606.76153	0.57514
3604.83278	0.57060
3602.90403	0.56639
3600.97528	0.56244
3599.04653	0.55874
3597.11778	0.55532
3595.18903	0.55224
3593.26028	0.54947
3591.33153	0.54701
3589.40278	0.54494
3587.47403	0.54331
3585.54528	0.54192
3583.61653	0.54049
3581.68778	0.53880
3579.75903	0.53674
3577.83028	0.53433
3575.90153	0.53154
3573.97279	0.52835
3572.04404	0.52478
3570.11529	0.52109
3568.18654	0.51775
3566.25779	0.51511
3564.32904	0.51315
3562.40029	0.51152
3560.47154	0.50984
3558.54279	0.50788
3556.61404	0.50561
3554.68529	0.50310
3552.75654	0.50049
3550.82779	0.49788
3548.89904	0.49541
3546.97029	0.49326
3545.04154	0.49146
3543.11279	0.48983
3541.18404	0.48816
3539.25529	0.48633
3537.32654	0.48438
3535.39780	0.48234
3533.46905	0.48027
3531.54030	0.47820
3529.61155	0.47621
3527.68280	0.47435
3525.75405	0.47264
3523.82530	0.47106
3521.89655	0.46959
3519.96780	0.46817
3518.03905	0.46675
3516.11030	0.46527
3514.18155	0.46368
3512.25280	0.46200
3510.32405	0.46028
3508.39530	0.45858
3506.46655	0.45697
3504.53780	0.45550
3502.60905	0.45417
3500.68030	0.45290
3498.75156	0.45165
3496.82281	0.45034
3494.89406	0.44893
3492.96531	0.44744
3491.03656	0.44595
3489.10781	0.44450
3487.17906	0.44312
3485.25031	0.44180
3483.32156	0.44053
3481.39281	0.43927
3479.46406	0.43799
3477.53531	0.43671
3475.60656	0.43547
3473.67781	0.43428
3471.74906	0.43316
3469.82031	0.43207
3467.89156	0.43096
3465.96281	0.42979
3464.03406	0.42859
3462.10532	0.42741
3460.17657	0.42630
3458.24782	0.42526
3456.31907	0.42427
3454.39032	0.42324
3452.46157	0.42211
3450.53282	0.42089
3448.60407	0.41964
3446.67532	0.41842
3444.74657	0.41727
3442.81782	0.41619
3440.88907	0.41513
3438.96032	0.41406
3437.03157	0.41294
3435.10282	0.41177
3433.17407	0.41059
3431.24532	0.40943
3429.31657	0.40832
3427.38782	0.40723
3425.45908	0.40615
3423.53033	0.40506
3421.60158	0.40399
3419.67283	0.40299
3417.74408	0.40207
3415.81533	0.40120
3413.88658	0.40037
3411.95783	0.39956
3410.02908	0.39875
3408.10033	0.39789
3406.17158	0.39696
3404.24283	0.39600
3402.31408	0.39506
3400.38533	0.39422
3398.45658	0.39347
3396.52783	0.39276
3394.59908	0.39202
3392.67033	0.39124
3390.74158	0.39043
3388.81284	0.38962
3386.88409	0.38882
3384.95534	0.38800
3383.02659	0.38718
3381.09784	0.38632
3379.16909	0.38543
3377.24034	0.38449
3375.31159	0.38349
3373.38284	0.38243
3371.45409	0.38136
3369.52534	0.38033
3367.59659	0.37939
3365.66784	0.37851
3363.73909	0.37764
3361.81034	0.37675
3359.88159	0.37583
3357.95284	0.37490
3356.02409	0.37399
3354.09534	0.37312
3352.16659	0.37229
3350.23785	0.37147
3348.30910	0.37063
3346.38035	0.36975
3344.45160	0.36883
3342.52285	0.36793
3340.59410	0.36709
3338.66535	0.36633
3336.73660	0.36563
3334.80785	0.36496
3332.87910	0.36425
3330.95035	0.36347
3329.02160	0.36267
3327.09285	0.36189
3325.16410	0.36117
3323.23535	0.36053
3321.30660	0.35990
3319.37785	0.35928
3317.44910	0.35863
3315.52035	0.35798
3313.59161	0.35734
3311.66286	0.35673
3309.73411	0.35619
3307.80536	0.35574
3305.87661	0.35538
3303.94786	0.35508
3302.01911	0.35482
3300.09036	0.35459
3298.16161	0.35441
3296.23286	0.35429
3294.30411	0.35428
3292.37536	0.35439
3290.44661	0.35461
3288.51786	0.35492
3286.58911	0.35532
3284.66036	0.35580
3282.73161	0.35638
3280.80286	0.35706
3278.87411	0.35786
3276.94537	0.35879
3275.01662	0.35984
3273.08787	0.36105
3271.15912	0.36242
3269.23037	0.36394
3267.30162	0.36556
3265.37287	0.36724
3263.44412	0.36897
3261.51537	0.37072
3259.58662	0.37250
3257.65787	0.37432
3255.72912	0.37617
3253.80037	0.37803
3251.87162	0.37985
3249.94287	0.38159
3248.01412	0.38323
3246.08537	0.38481
3244.15662	0.38633
3242.22787	0.38781
3240.29913	0.38925
3238.37038	0.39061
3236.44163	0.39187
3234.51288	0.39304
3232.58413	0.39413
3230.65538	0.39518
3228.72663	0.39620
3226.79788	0.39719
3224.86913	0.39812
3222.94038	0.39902
3221.01163	0.39988
3219.08288	0.40074
3217.15413	0.40159
3215.22538	0.40245
3213.29663	0.40334
3211.36788	0.40426
3209.43913	0.40524
3207.51038	0.40626
3205.58163	0.40731
3203.65289	0.40837
3201.72414	0.40944
3199.79539	0.41055
3197.86664	0.41174
3195.93789	0.41304
3194.00914	0.41445
3192.08039	0.41594
3190.15164	0.41747
3188.22289	0.41903
3186.29414	0.42063
3184.36539	0.42229
3182.43664	0.42401
3180.50789	0.42581
3178.57914	0.42767
3176.65039	0.42958
3174.72164	0.43151
3172.79289	0.43345
3170.86414	0.43539
3168.93539	0.43734
3167.00664	0.43930
3165.07790	0.44129
3163.14915	0.44330
3161.22040	0.44532
3159.29165	0.44733
3157.36290	0.44929
3155.43415	0.45122
3153.50540	0.45311
3151.57665	0.45499
3149.64790	0.45687
3147.71915	0.45874
3145.79040	0.46059
3143.86165	0.46239
3141.93290	0.46415
3140.00415	0.46585
3138.07540	0.46750
3136.14665	0.46910
3134.21790	0.47064
3132.28915	0.47210
3130.36040	0.47346
3128.43166	0.47472
3126.50291	0.47587
3124.57416	0.47691
3122.64541	0.47785
3120.71666	0.47869
3118.78791	0.47949
3116.85916	0.48025
3114.93041	0.48096
3113.00166	0.48158
3111.07291	0.48209
3109.14416	0.48249
3107.21541	0.48279
3105.28666	0.48299
3103.35791	0.48311
3101.42916	0.48315
3099.50041	0.48312
3097.57166	0.48299
3095.64291	0.48277
3093.71416	0.48246
3091.78542	0.48210
3089.85667	0.48176
3087.92792	0.48145
3085.99917	0.48116
3084.07042	0.48090
3082.14167	0.48069
3080.21292	0.48059
3078.28417	0.48065
3076.35542	0.48086
3074.42667	0.48115
3072.49792	0.48146
3070.56917	0.48177
3068.64042	0.48212
3066.71167	0.48259
3064.78292	0.48324
3062.85417	0.48411
3060.92542	0.48520
3058.99667	0.48651
3057.06792	0.48800
3055.13918	0.48961
3053.21043	0.49128
3051.28168	0.49298
3049.35293	0.49471
3047.42418	0.49649
3045.49543	0.49833
3043.56668	0.50022
3041.63793	0.50210
3039.70918	0.50391
3037.78043	0.50560
3035.85168	0.50720
3033.92293	0.50881
3031.99418	0.51056
3030.06543	0.51250
3028.13668	0.51460
3026.20793	0.51678
3024.27918	0.51894
3022.35043	0.52096
3020.42168	0.52276
3018.49294	0.52433
3016.56419	0.52571
3014.63544	0.52701
3012.70669	0.52829
3010.77794	0.52958
3008.84919	0.53080
3006.92044	0.53186
3004.99169	0.53272
3003.06294	0.53334
3001.13419	0.53365
2999.20544	0.53354
2997.27669	0.53286
2995.34794	0.53153
2993.41919	0.52954
2991.49044	0.52691
2989.56169	0.52367
2987.63294	0.51992
2985.70419	0.51577
2983.77544	0.51125
2981.84669	0.50639
2979.91795	0.50128
2977.98920	0.49600
2976.06045	0.49069
2974.13170	0.48552
2972.20295	0.48066
2970.27420	0.47621
2968.34545	0.47226
2966.41670	0.46890
2964.48795	0.46631
2962.55920	0.46469
2960.63045	0.46420
2958.70170	0.46495
2956.77295	0.46691
2954.84420	0.46981
2952.91545	0.47314
2950.98670	0.47621
2949.05795	0.47844
2947.12920	0.47948
2945.20045	0.47924
2943.27171	0.47785
2941.34296	0.47563
2939.41421	0.47302
2937.48546	0.47048
2935.55671	0.46835
2933.62796	0.46690
2931.69921	0.46626
2929.77046	0.46654
2927.84171	0.46777
2925.91296	0.46991
2923.98421	0.47292
2922.05546	0.47672
2920.12671	0.48117
2918.19796	0.48611
2916.26921	0.49139
2914.34046	0.49685
2912.41171	0.50237
2910.48296	0.50777
2908.55421	0.51290
2906.62547	0.51766
2904.69672	0.52205
2902.76797	0.52611
2900.83922	0.52991
2898.91047	0.53352
2896.98172	0.53694
2895.05297	0.54013
2893.12422	0.54298
2891.19547	0.54527
2889.26672	0.54685
2887.33797	0.54759
2885.40922	0.54747
2883.48047	0.54654
2881.55172	0.54496
2879.62297	0.54304
2877.69422	0.54118
2875.76547	0.53997
2873.83672	0.53995
2871.90797	0.54148
2869.97923	0.54451
2868.05048	0.54860
2866.12173	0.55309
2864.19298	0.55729
2862.26423	0.56071
2860.33548	0.56325
2858.40673	0.56524
2856.47798	0.56730
2854.54923	0.57011
2852.62048	0.57420
2850.69173	0.57969
2848.76298	0.58623
2846.83423	0.59321
2844.90548	0.59997
2842.97673	0.60606
2841.04798	0.61132
2839.11923	0.61579
2837.19048	0.61964
2835.26173	0.62300
2833.33299	0.62599
2831.40424	0.62867
2829.47549	0.63111
2827.54674	0.63334
2825.61799	0.63540
2823.68924	0.63736
2821.76049	0.63927
2819.83174	0.64116
2817.90299	0.64302
2815.97424	0.64483
2814.04549	0.64656
2812.11674	0.64824
2810.18799	0.64991
2808.25924	0.65160
2806.33049	0.65332
2804.40174	0.65503
2802.47299	0.65672
2800.54424	0.65838
2798.61549	0.66003
2796.68674	0.66169
2794.75800	0.66332
2792.82925	0.66492
2790.90050	0.66653
2788.97175	0.66819
2787.04300	0.66991
2785.11425	0.67163
2783.18550	0.67334
2781.25675	0.67503
2779.32800	0.67665
2777.39925	0.67818
2775.47050	0.67966
2773.54175	0.68118
2771.61300	0.68275
2769.68425	0.68439
2767.75550	0.68606
2765.82675	0.68772
2763.89800	0.68934
2761.96925	0.69090
2760.04050	0.69244
2758.11176	0.69401
2756.18301	0.69564
2754.25426	0.69731
2752.32551	0.69899
2750.39676	0.70063
2748.46801	0.70220
2746.53926	0.70370
2744.61051	0.70516
2742.68176	0.70662
2740.75301	0.70817
2738.82426	0.70984
2736.89551	0.71160
2734.96676	0.71338
2733.03801	0.71511
2731.10926	0.71673
2729.18051	0.71825
2727.25176	0.71978
2725.32301	0.72144
2723.39426	0.72327
2721.46552	0.72523
2719.53677	0.72718
2717.60802	0.72898
2715.67927	0.73057
2713.75052	0.73199
2711.82177	0.73338
2709.89302	0.73485
2707.96427	0.73645
2706.03552	0.73807
2704.10677	0.73957
2702.17802	0.74082
2700.24927	0.74182
2698.32052	0.74269
2696.39177	0.74358
2694.46302	0.74462
2692.53427	0.74584
2690.60552	0.74713
2688.67677	0.74834
2686.74802	0.74933
2684.81928	0.75010
2682.89053	0.75077
2680.96178	0.75155
2679.03303	0.75259
2677.10428	0.75390
2675.17553	0.75528
2673.24678	0.75653
2671.31803	0.75753
2669.38928	0.75831
2667.46053	0.75904
2665.53178	0.75994
2663.60303	0.76110
2661.67428	0.76249
2659.74553	0.76389
2657.81678	0.76506
2655.88803	0.76591
2653.95928	0.76652
2652.03053	0.76712
2650.10178	0.76795
2648.17304	0.76909
2646.24429	0.77041
2644.31554	0.77166
2642.38679	0.77261
2640.45804	0.77321
2638.52929	0.77362
2636.60054	0.77415
2634.67179	0.77500
2632.74304	0.77619
2630.81429	0.77751
2628.88554	0.77867
2626.95679	0.77947
2625.02804	0.77994
2623.09929	0.78029
2621.17054	0.78084
2619.24179	0.78179
2617.31304	0.78310
2615.38429	0.78449
2613.45554	0.78565
2611.52679	0.78637
2609.59805	0.78676
2607.66930	0.78711
2605.74055	0.78778
2603.81180	0.78893
2601.88305	0.79042
2599.95430	0.79191
2598.02555	0.79305
2596.09680	0.79367
2594.16805	0.79395
2592.23930	0.79424
2590.31055	0.79491
2588.38180	0.79608
2586.45305	0.79754
2584.52430	0.79889
2582.59555	0.79981
2580.66680	0.80021
2578.73805	0.80035
2576.80930	0.80062
2574.88055	0.80132
2572.95181	0.80248
2571.02306	0.80382
2569.09431	0.80497
2567.16556	0.80566
2565.23681	0.80590
2563.30806	0.80595
2561.37931	0.80621
2559.45056	0.80692
2557.52181	0.80806
2555.59306	0.80934
2553.66431	0.81038
2551.73556	0.81095
2549.80681	0.81111
2547.87806	0.81117
2545.94931	0.81150
2544.02056	0.81229
2542.09181	0.81343
2540.16306	0.81458
2538.23431	0.81540
2536.30557	0.81577
2534.37682	0.81583
2532.44807	0.81592
2530.51932	0.81634
2528.59057	0.81717
2526.66182	0.81824
2524.73307	0.81922
2522.80432	0.81986
2520.87557	0.82010
2518.94682	0.82016
2517.01807	0.82035
2515.08932	0.82091
2513.16057	0.82182
2511.23182	0.82287
2509.30307	0.82372
2507.37432	0.82421
2505.44557	0.82441
2503.51682	0.82456
2501.58807	0.82493
2499.65933	0.82568
2497.73058	0.82672
2495.80183	0.82781
2493.87308	0.82864
2491.94433	0.82909
2490.01558	0.82930
2488.08683	0.82954
2486.15808	0.83009
2484.22933	0.83103
2482.30058	0.83219
2480.37183	0.83327
2478.44308	0.83403
2476.51433	0.83439
2474.58558	0.83456
2472.65683	0.83483
2470.72808	0.83542
2468.79933	0.83638
2466.87058	0.83751
2464.94183	0.83851
2463.01308	0.83913
2461.08434	0.83938
2459.15559	0.83947
2457.22684	0.83971
2455.29809	0.84030
2453.36934	0.84124
2451.44059	0.84230
2449.51184	0.84316
2447.58309	0.84363
2445.65434	0.84376
2443.72559	0.84378
2441.79684	0.84399
2439.86809	0.84457
2437.93934	0.84548
2436.01059	0.84648
2434.08184	0.84728
2432.15309	0.84772
2430.22434	0.84785
2428.29559	0.84789
2426.36684	0.84811
2424.43810	0.84866
2422.50935	0.84952
2420.58060	0.85044
2418.65185	0.85114
2416.72310	0.85146
2414.79435	0.85148
2412.86560	0.85146
2410.93685	0.85164
2409.00810	0.85217
2407.07935	0.85296
2405.15060	0.85376
2403.22185	0.85433
2401.29310	0.85462
2399.36435	0.85481
2397.43560	0.85495
2395.50685	0.85504
2393.57810	0.85507
2391.64935	0.85500
2389.72060	0.85479
2387.79186	0.85441
2385.86311	0.85385
2383.93436	0.85320
2382.00561	0.85259
2380.07686	0.85220
2378.14811	0.85220
2376.21936	0.85270
2374.29061	0.85369
2372.36186	0.85502
2370.43311	0.85654
2368.50436	0.85808
2366.57561	0.85941
2364.64686	0.86031
2362.71811	0.86063
2360.78936	0.86024
2358.86061	0.85903
2356.93186	0.85688
2355.00311	0.85393
2353.07436	0.85079
2351.14562	0.84837
2349.21687	0.84732
2347.28812	0.84782
2345.35937	0.84960
2343.43062	0.85212
2341.50187	0.85466
2339.57312	0.85660
2337.64437	0.85767
2335.71562	0.85781
2333.78687	0.85710
2331.85812	0.85571
2329.92937	0.85398
2328.00062	0.85217
2326.07187	0.85059
2324.14312	0.84960
2322.21437	0.84944
2320.28562	0.84991
2318.35687	0.85055
2316.42812	0.85102
2314.49938	0.85132
2312.57063	0.85164
2310.64188	0.85216
2308.71313	0.85286
2306.78438	0.85365
2304.85563	0.85445
2302.92688	0.85512
2300.99813	0.85559
2299.06938	0.85580
2297.14063	0.85576
2295.21188	0.85552
2293.28313	0.85521
2291.35438	0.85501
2289.42563	0.85502
2287.49688	0.85520
2285.56813	0.85537
2283.63938	0.85538
2281.71063	0.85522
2279.78188	0.85509
2277.85313	0.85519
2275.92439	0.85558
2273.99564	0.85614
2272.06689	0.85667
2270.13814	0.85695
2268.20939	0.85689
2266.28064	0.85654
2264.35189	0.85608
2262.42314	0.85571
2260.49439	0.85552
2258.56564	0.85546
2256.63689	0.85531
2254.70814	0.85477
2252.77939	0.85360
2250.85064	0.85191
2248.92189	0.85051
2246.99314	0.85051
2245.06439	0.85137
2243.13564	0.85242
2241.20689	0.85325
2239.27815	0.85362
2237.34940	0.85346
2235.42065	0.85301
2233.49190	0.85260
2231.56315	0.85251
2229.63440	0.85277
2227.70565	0.85315
2225.77690	0.85333
2223.84815	0.85307
2221.91940	0.85243
2219.99065	0.85166
2218.06190	0.85111
2216.13315	0.85099
2214.20440	0.85119
2212.27565	0.85141
2210.34690	0.85132
2208.41815	0.85079
2206.48940	0.85001
2204.56065	0.84932
2202.63191	0.84897
2200.70316	0.84901
2198.77441	0.84924
2196.84566	0.84933
2194.91691	0.84904
2192.98816	0.84837
2191.05941	0.84757
2189.13066	0.84699
2187.20191	0.84682
2185.27316	0.84699
2183.34441	0.84719
2181.41566	0.84711
2179.48691	0.84662
2177.55816	0.84587
2175.62941	0.84518
2173.70066	0.84481
2171.77191	0.84483
2169.84316	0.84503
2167.91441	0.84510
2165.98567	0.84477
2164.05692	0.84407
2162.12817	0.84329
2160.19942	0.84274
2158.27067	0.84259
2156.34192	0.84274
2154.41317	0.84294
2152.48442	0.84288
2150.55567	0.84242
2148.62692	0.84169
2146.69817	0.84103
2144.76942	0.84071
2142.84067	0.84075
2140.91192	0.84095
2138.98317	0.84099
2137.05442	0.84070
2135.12567	0.84011
2133.19692	0.83943
2131.26817	0.83891
2129.33943	0.83877
2127.41068	0.83899
2125.48193	0.83929
2123.55318	0.83932
2121.62443	0.83891
2119.69568	0.83819
2117.76693	0.83744
2115.83818	0.83704
2113.90943	0.83716
2111.98068	0.83762
2110.05193	0.83798
2108.12318	0.83792
2106.19443	0.83741
2104.26568	0.83671
2102.33693	0.83618
2100.40818	0.83606
2098.47943	0.83627
2096.55068	0.83655
2094.62193	0.83665
2092.69318	0.83644
2090.76444	0.83602
2088.83569	0.83560
2086.90694	0.83537
2084.97819	0.83540
2083.04944	0.83559
2081.12069	0.83574
2079.19194	0.83570
2077.26319	0.83543
2075.33444	0.83506
2073.40569	0.83475
2071.47694	0.83460
2069.54819	0.83464
2067.61944	0.83478
2065.69069	0.83485
2063.76194	0.83474
2061.83319	0.83444
2059.90444	0.83406
2057.97569	0.83378
2056.04694	0.83369
2054.11820	0.83376
2052.18945	0.83387
2050.26070	0.83383
2048.33195	0.83356
2046.40320	0.83309
2044.47445	0.83259
2042.54570	0.83226
2040.61695	0.83215
2038.68820	0.83219
2036.75945	0.83221
2034.83070	0.83207
2032.90195	0.83174
2030.97320	0.83128
2029.04445	0.83082
2027.11570	0.83045
2025.18695	0.83020
2023.25820	0.82997
2021.32945	0.82967
2019.40070	0.82926
2017.47196	0.82880
2015.54321	0.82836
2013.61446	0.82799
2011.68571	0.82771
2009.75696	0.82748
2007.82821	0.82719
2005.89946	0.82678
2003.97071	0.82621
2002.04196	0.82553
2000.11321	0.82482
1998.18446	0.82412
1996.25571	0.82345
1994.32696	0.82280
1992.39821	0.82219
1990.46946	0.82159
1988.54071	0.82100
1986.61196	0.82044
1984.68321	0.81993
1982.75446	0.81949
1980.82572	0.81908
1978.89697	0.81857
1976.96822	0.81787
1975.03947	0.81692
1973.11072	0.81579
1971.18197	0.81464
1969.25322	0.81366
1967.32447	0.81295
1965.39572	0.81245
1963.46697	0.81195
1961.53822	0.81127
1959.60947	0.81034
1957.68072	0.80927
1955.75197	0.80825
1953.82322	0.80739
1951.89447	0.80664
1949.96572	0.80582
1948.03697	0.80479
1946.10822	0.80354
1944.17948	0.80223
1942.25073	0.80110
1940.32198	0.80024
1938.39323	0.79963
1936.46448	0.79911
1934.53573	0.79845
1932.60698	0.79751
1930.67823	0.79622
1928.74948	0.79462
1926.82073	0.79286
1924.89198	0.79116
1922.96323	0.78967
1921.03448	0.78840
1919.10573	0.78726
1917.17698	0.78607
1915.24823	0.78469
1913.31948	0.78317
1911.39073	0.78166
1909.46198	0.78028
1907.53323	0.77905
1905.60449	0.77786
1903.67574	0.77650
1901.74699	0.77486
1899.81824	0.77296
1897.88949	0.77096
1895.96074	0.76904
1894.03199	0.76729
1892.10324	0.76570
1890.17449	0.76420
1888.24574	0.76263
1886.31699	0.76095
1884.38824	0.75926
1882.45949	0.75765
1880.53074	0.75614
1878.60199	0.75463
1876.67324	0.75289
1874.74449	0.75071
1872.81574	0.74810
1870.88699	0.74537
1868.95825	0.74292
1867.02950	0.74101
1865.10075	0.73958
1863.17200	0.73829
1861.24325	0.73678
1859.31450	0.73481
1857.38575	0.73237
1855.45700	0.72961
1853.52825	0.72674
1851.59950	0.72387
1849.67075	0.72105
1847.74200	0.71826
1845.81325	0.71553
1843.88450	0.71285
1841.95575	0.71013
1840.02700	0.70741
1838.09825	0.70471
1836.16950	0.70203
1834.24075	0.69928
1832.31201	0.69634
1830.38326	0.69312
1828.45451	0.68963
1826.52576	0.68613
1824.59701	0.68284
1822.66826	0.67986
1820.73951	0.67710
1818.81076	0.67435
1816.88201	0.67131
1814.95326	0.66784
1813.02451	0.66398
1811.09576	0.65990
1809.16701	0.65579
1807.23826	0.65176
1805.30951	0.64779
1803.38076	0.64379
1801.45201	0.63966
1799.52326	0.63536
1797.59451	0.63084
1795.66577	0.62622
1793.73702	0.62168
1791.80827	0.61736
1789.87952	0.61326
1787.95077	0.60921
1786.02202	0.60492
1784.09327	0.60021
1782.16452	0.59511
1780.23577	0.58975
1778.30702	0.58427
1776.37827	0.57876
1774.44952	0.57320
1772.52077	0.56748
1770.59202	0.56156
1768.66327	0.55555
1766.73452	0.54945
1764.80577	0.54315
1762.87702	0.53652
1760.94827	0.52948
1759.01953	0.52206
1757.09078	0.51426
1755.16203	0.50603
1753.23328	0.49749
1751.30453	0.48899
1749.37578	0.48105
1747.44703	0.47410
1745.51828	0.46815
1743.58953	0.46284
1741.66078	0.45763
1739.73203	0.45207
1737.80328	0.44596
1735.87453	0.43935
1733.94578	0.43239
1732.01703	0.42540
1730.08828	0.41859
1728.15953	0.41173
1726.23078	0.40436
1724.30203	0.39619
1722.37328	0.38710
1720.44454	0.37711
1718.51579	0.36638
1716.58704	0.35538
1714.65829	0.34470
1712.72954	0.33450
1710.80079	0.32443
1708.87204	0.31416
1706.94329	0.30367
1705.01454	0.29332
1703.08579	0.28362
1701.15704	0.27494
1699.22829	0.26755
1697.29954	0.26170
1695.37079	0.25729
1693.44204	0.25390
1691.51329	0.25115
1689.58454	0.24880
1687.65579	0.24673
1685.72704	0.24495
1683.79830	0.24344
1681.86955	0.24218
1679.94080	0.24116
1678.01205	0.24026
1676.08330	0.23939
1674.15455	0.23852
1672.22580	0.23776
1670.29705	0.23723
1668.36830	0.23687
1666.43955	0.23659
1664.51080	0.23632
1662.58205	0.23602
1660.65330	0.23572
1658.72455	0.23552
1656.79580	0.23556
1654.86705	0.23594
1652.93830	0.23659
1651.00955	0.23743
1649.08080	0.23855
1647.15206	0.24000
1645.22331	0.24163
1643.29456	0.24332
1641.36581	0.24513
1639.43706	0.24722
1637.50831	0.24977
1635.57956	0.25281
1633.65081	0.25613
1631.72206	0.25969
1629.79331	0.26366
1627.86456	0.26829
1625.93581	0.27375
1624.00706	0.28014
1622.07831	0.28737
1620.14956	0.29537
1618.22081	0.30425
1616.29206	0.31392
1614.36331	0.32396
1612.43456	0.33407
1610.50582	0.34408
1608.57707	0.35372
1606.64832	0.36257
1604.71957	0.37021
1602.79082	0.37641
1600.86207	0.38111
1598.93332	0.38439
1597.00457	0.38641
1595.07582	0.38733
1593.14707	0.38719
1591.21832	0.38603
1589.28957	0.38385
1587.36082	0.38078
1585.43207	0.37696
1583.50332	0.37262
1581.57457	0.36790
1579.64582	0.36291
1577.71707	0.35768
1575.78832	0.35225
1573.85958	0.34680
1571.93083	0.34152
1570.00208	0.33642
1568.07333	0.33151
1566.14458	0.32685
1564.21583	0.32237
1562.28708	0.31788
1560.35833	0.31318
1558.42958	0.30828
1556.50083	0.30361
1554.57208	0.29961
1552.64333	0.29630
1550.71458	0.29346
1548.78583	0.29082
1546.85708	0.28827
1544.92833	0.28588
1542.99958	0.28385
1541.07083	0.28239
1539.14208	0.28156
1537.21333	0.28125
1535.28459	0.28142
1533.35584	0.28188
1531.42709	0.28239
1529.49834	0.28281
1527.56959	0.28313
1525.64084	0.28340
1523.71209	0.28374
1521.78334	0.28423
1519.85459	0.28498
1517.92584	0.28617
1515.99709	0.28796
1514.06834	0.29045
1512.13959	0.29382
1510.21084	0.29845
1508.28209	0.30467
1506.35334	0.31220
1504.42459	0.32019
1502.49584	0.32818
1500.56709	0.33642
1498.63835	0.34542
1496.70960	0.35540
1494.78085	0.36630
1492.85210	0.37822
1490.92335	0.39140
1488.99460	0.40568
1487.06585	0.42015
1485.13710	0.43367
1483.20835	0.44536
1481.27960	0.45461
1479.35085	0.46102
1477.42210	0.46447
1475.49335	0.46528
1473.56460	0.46411
1471.63585	0.46181
1469.70710	0.45914
1467.77835	0.45649
1465.84960	0.45375
1463.92085	0.45047
1461.99211	0.44634
1460.06336	0.44141
1458.13461	0.43612
1456.20586	0.43134
1454.27711	0.42797
1452.34836	0.42629
1450.41961	0.42597
1448.49086	0.42652
1446.56211	0.42756
1444.63336	0.42893
1442.70461	0.43068
1440.77586	0.43306
1438.84711	0.43639
1436.91836	0.44083
1434.98961	0.44602
1433.06086	0.45138
1431.13211	0.45623
1429.20336	0.45986
1427.27461	0.46178
1425.34587	0.46192
1423.41712	0.46051
1421.48837	0.45799
1419.55962	0.45482
1417.63087	0.45130
1415.70212	0.44758
1413.77337	0.44354
1411.84462	0.43902
1409.91587	0.43399
1407.98712	0.42867
1406.05837	0.42336
1404.12962	0.41838
1402.20087	0.41401
1400.27212	0.41054
1398.34337	0.40820
1396.41462	0.40721
1394.48587	0.40770
1392.55712	0.40961
1390.62837	0.41290
1388.69963	0.41754
1386.77088	0.42334
1384.84213	0.42981
1382.91338	0.43646
1380.98463	0.44310
1379.05588	0.44976
1377.12713	0.45647
1375.19838	0.46310
1373.26963	0.46937
1371.34088	0.47510
1369.41213	0.48040
1367.48338	0.48550
1365.55463	0.49060
1363.62588	0.49570
1361.69713	0.50057
1359.76838	0.50485
1357.83963	0.50826
1355.91088	0.51072
1353.98213	0.51236
1352.05338	0.51344
1350.12464	0.51420
1348.19589	0.51478
1346.26714	0.51524
1344.33839	0.51564
1342.40964	0.51613
1340.48089	0.51694
1338.55214	0.51820
1336.62339	0.51981
1334.69464	0.52151
1332.76589	0.52295
1330.83714	0.52381
1328.90839	0.52387
1326.97964	0.52304
1325.05089	0.52136
1323.12214	0.51903
1321.19339	0.51635
1319.26464	0.51371
1317.33589	0.51144
1315.40714	0.50975
1313.47840	0.50875
1311.54965	0.50841
1309.62090	0.50869
1307.69215	0.50951
1305.76340	0.51082
1303.83465	0.51250
1301.90590	0.51434
1299.97715	0.51609
1298.04840	0.51748
1296.11965	0.51834
1294.19090	0.51859
1292.26215	0.51831
1290.33340	0.51771
1288.40465	0.51702
1286.47590	0.51643
1284.54715	0.51600
1282.61840	0.51571
1280.68965	0.51549
1278.76090	0.51526
1276.83216	0.51493
1274.90341	0.51440
1272.97466	0.51354
1271.04591	0.51227
1269.11716	0.51052
1267.18841	0.50828
1265.25966	0.50561
1263.33091	0.50264
1261.40216	0.49956
1259.47341	0.49651
1257.54466	0.49359
1255.61591	0.49078
1253.68716	0.48803
1251.75841	0.48530
1249.82966	0.48262
1247.90091	0.48009
1245.97216	0.47786
1244.04341	0.47606
1242.11466	0.47480
1240.18592	0.47408
1238.25717	0.47391
1236.32842	0.47426
1234.39967	0.47520
1232.47092	0.47679
1230.54217	0.47913
1228.61342	0.48227
1226.68467	0.48617
1224.75592	0.49073
1222.82717	0.49576
1220.89842	0.50109
1218.96967	0.50656
1217.04092	0.51214
1215.11217	0.51776
1213.18342	0.52339
1211.25467	0.52892
1209.32592	0.53422
1207.39717	0.53921
1205.46842	0.54381
1203.53968	0.54804
1201.61093	0.55194
1199.68218	0.55560
1197.75343	0.55911
1195.82468	0.56247
1193.89593	0.56551
1191.96718	0.56800
1190.03843	0.56976
1188.10968	0.57086
1186.18093	0.57149
1184.25218	0.57177
1182.32343	0.57159
1180.39468	0.57071
1178.46593	0.56885
1176.53718	0.56602
1174.60843	0.56266
1172.67968	0.55951
1170.75093	0.55708
1168.82218	0.55532
1166.89343	0.55382
1164.96469	0.55213
1163.03594	0.54999
1161.10719	0.54745
1159.17844	0.54477
1157.24969	0.54237
1155.32094	0.54068
1153.39219	0.53998
1151.46344	0.54023
1149.53469	0.54106
1147.60594	0.54195
1145.67719	0.54238
1143.74844	0.54211
1141.81969	0.54124
1139.89094	0.54009
1137.96219	0.53894
1136.03344	0.53796
1134.10469	0.53706
1132.17594	0.53604
1130.24719	0.53474
1128.31845	0.53328
1126.38970	0.53195
1124.46095	0.53110
1122.53220	0.53088
1120.60345	0.53118
1118.67470	0.53167
1116.74595	0.53190
1114.81720	0.53151
1112.88845	0.53039
1110.95970	0.52875
1109.03095	0.52703
1107.10220	0.52570
1105.17345	0.52503
1103.24470	0.52493
1101.31595	0.52506
1099.38720	0.52502
1097.45845	0.52457
1095.52970	0.52365
1093.60095	0.52242
1091.67221	0.52104
1089.74346	0.51959
1087.81471	0.51799
1085.88596	0.51617
1083.95721	0.51419
1082.02846	0.51227
1080.09971	0.51086
1078.17096	0.51039
1076.24221	0.51104
1074.31346	0.51262
1072.38471	0.51471
1070.45596	0.51683
1068.52721	0.51871
1066.59846	0.52029
1064.66971	0.52173
1062.74096	0.52322
1060.81221	0.52490
1058.88346	0.52682
1056.95471	0.52888
1055.02597	0.53090
1053.09722	0.53281
1051.16847	0.53469
1049.23972	0.53677
1047.31097	0.53922
1045.38222	0.54212
1043.45347	0.54549
1041.52472	0.54920
1039.59597	0.55297
1037.66722	0.55649
1035.73847	0.55947
1033.80972	0.56196
1031.88097	0.56440
1029.95222	0.56737
1028.02347	0.57112
1026.09472	0.57549
1024.16597	0.58010
1022.23722	0.58467
1020.30847	0.58907
1018.37973	0.59335
1016.45098	0.59755
1014.52223	0.60166
1012.59348	0.60556
1010.66473	0.60904
1008.73598	0.61189
1006.80723	0.61397
1004.87848	0.61541
1002.94973	0.61657
1001.02098	0.61787
999.09223	0.61950
997.16348	0.62141
995.23473	0.62353
993.30598	0.62579
991.37723	0.62816
989.44848	0.63062
987.51973	0.63323
985.59098	0.63603
983.66223	0.63891
981.73348	0.64168
979.80474	0.64417
977.87599	0.64639
975.94724	0.64858
974.01849	0.65118
972.08974	0.65459
970.16099	0.65892
968.23224	0.66393
966.30349	0.66912
964.37474	0.67393
962.44599	0.67805
960.51724	0.68150
958.58849	0.68459
956.65974	0.68769
954.73099	0.69098
952.80224	0.69429
950.87349	0.69721
948.94474	0.69931
947.01599	0.70041
945.08724	0.70064
943.15850	0.70044
941.22975	0.70033
939.30100	0.70066
937.37225	0.70138
935.44350	0.70219
933.51475	0.70267
931.58600	0.70265
929.65725	0.70233
927.72850	0.70218
925.79975	0.70263
923.87100	0.70384
921.94225	0.70559
920.01350	0.70732
918.08475	0.70845
916.15600	0.70882
914.22725	0.70881
912.29850	0.70913
910.36975	0.71030
908.44100	0.71233
906.51226	0.71458
904.58351	0.71613
902.65476	0.71642
900.72601	0.71553
898.79726	0.71418
896.86851	0.71328
894.93976	0.71339
893.01101	0.71435
891.08226	0.71532
889.15351	0.71540
887.22476	0.71415
885.29601	0.71191
883.36726	0.70956
881.43851	0.70812
879.50976	0.70811
877.58101	0.70922
875.65226	0.71050
873.72351	0.71091
871.79476	0.70996
869.86602	0.70791
867.93727	0.70555
866.00852	0.70364
864.07977	0.70233
862.15102	0.70101
860.22227	0.69874
858.29352	0.69491
856.36477	0.68973
854.43602	0.68413
852.50727	0.67931
850.57852	0.67609
848.64977	0.67445
846.72102	0.67346
844.79227	0.67192
842.86352	0.66917
840.93477	0.66546
839.00602	0.66162
837.07727	0.65851
835.14852	0.65653
833.21978	0.65542
831.29103	0.65446
829.36228	0.65296
827.43353	0.65070
825.50478	0.64799
823.57603	0.64547
821.64728	0.64361
819.71853	0.64242
817.78978	0.64145
815.86103	0.64008
813.93228	0.63793
812.00353	0.63510
810.07478	0.63207
808.14603	0.62941
806.21728	0.62745
804.28853	0.62601
802.35978	0.62455
800.43103	0.62256
798.50228	0.61992
796.57353	0.61694
794.64479	0.61405
792.71604	0.61155
790.78729	0.60956
788.85854	0.60788
786.92979	0.60613
785.00104	0.60409
783.07229	0.60183
781.14354	0.59968
779.21479	0.59798
777.28604	0.59685
775.35729	0.59605
773.42854	0.59512
771.49979	0.59361
769.57104	0.59130
767.64229	0.58839
765.71354	0.58532
763.78479	0.58248
761.85604	0.57998
759.92729	0.57766
757.99855	0.57520
756.06980	0.57231
754.14105	0.56887
752.21230	0.56503
750.28355	0.56125
748.35480	0.55801
746.42605	0.55551
744.49730	0.55371
742.56855	0.55244
740.63980	0.55151
738.71105	0.55060
736.78230	0.54944
734.85355	0.54796
732.92480	0.54632
730.99605	0.54463
729.06730	0.54279
727.13855	0.54057
725.20980	0.53779
723.28105	0.53477
721.35231	0.53162
719.42356	0.52850
717.49481	0.52555
715.56606	0.52267
713.63731	0.51964
711.70856	0.51620
709.77981	0.51224
707.85106	0.50791
705.92231	0.50360
703.99356	0.49984
702.06481	0.49711
700.13606	0.49564
698.20731	0.49533
696.27856	0.49580
694.34981	0.49657
692.42106	0.49718
690.49231	0.49746
688.56356	0.49741
686.63481	0.49716
684.70607	0.49677
682.77732	0.49624
680.84857	0.49550
678.91982	0.49452
676.99107	0.49331
675.06232	0.49197
673.13357	0.49063
671.20482	0.48942
669.27607	0.48850
667.34732	0.48787
665.41857	0.48733
663.48982	0.48682
661.56107	0.48641
659.63232	0.48618
657.70357	0.48610
655.77482	0.48615
653.84607	0.48629
651.91732	0.48645
649.98857	0.48656
648.05983	0.48660
646.13108	0.48656
644.20233	0.48644
642.27358	0.48625
640.34483	0.48596
638.41608	0.48549
636.48733	0.48473
634.55858	0.48356
632.62983	0.48197
630.70108	0.48017
628.77233	0.47865
626.84358	0.47801
624.91483	0.47812
622.98608	0.47810
621.05733	0.47653
619.12858	0.47364
617.19983	0.47215
615.27108	0.47344
613.34233	0.47553
611.41358	0.47667
609.48484	0.47718
607.55609	0.47770
605.62734	0.47810
603.69859	0.47797
601.76984	0.47731
599.84109	0.47657
597.91234	0.47624
595.98359	0.47642
594.05484	0.47694
592.12609	0.47778
590.19734	0.47881
588.26859	0.47945
586.33984	0.47918
584.41109	0.47826
582.48234	0.47737
580.55359	0.47707
578.62484	0.47746
576.69609	0.47826
574.76734	0.47910
572.83860	0.47941
570.90985	0.47884
568.98110	0.47791
567.05235	0.47745
565.12360	0.47779
563.19485	0.47862
561.26610	0.47944
559.33735	0.47984
557.40860	0.47960
555.47985	0.47885
553.55110	0.47788
551.62235	0.47703
549.69360	0.47659
547.76485	0.47682
545.83610	0.47762
543.90735	0.47843
541.97860	0.47869
540.04985	0.47843
538.12110	0.47823
536.19236	0.47860
534.26361	0.47962
532.33486	0.48087
530.40611	0.48171
528.47736	0.48181
526.54861	0.48166
524.61986	0.48197
522.69111	0.48248
520.76236	0.48270
518.83361	0.48329
516.90486	0.48520
514.97611	0.48791
513.04736	0.49002
511.11861	0.49098
509.18986	0.49141
507.26111	0.49210
505.33236	0.49327
503.40361	0.49488
501.47486	0.49708
499.54612	0.49946
497.61737	0.50103
495.68862	0.50151
493.75987	0.50181
491.83112	0.50314
489.90237	0.50551
487.97362	0.50763
486.04487	0.50876
484.11612	0.50965
482.18737	0.51110
480.25862	0.51288
478.32987	0.51430
476.40112	0.51499
474.47237	0.51510
472.54362	0.51563
470.61487	0.51727
468.68612	0.51926
466.75737	0.52098
464.82862	0.52245
462.89988	0.52350
460.97113	0.52378
459.04238	0.52393
457.11363	0.52556
455.18488	0.52872
453.25613	0.53186
451.32738	0.53444
449.39863	0.53669
447.46988	0.53870
445.54113	0.54073
443.61238	0.54303
441.68363	0.54562
439.75488	0.54782
437.82613	0.54899
435.89738	0.54986
433.96863	0.55159
432.03988	0.55411
430.11113	0.55640
428.18238	0.55737
426.25363	0.55642
424.32489	0.55375
422.39614	0.54966
420.46739	0.54600
418.53864	0.54751
416.60989	0.55545
414.68114	0.56401
412.75239	0.56895
410.82364	0.57101
408.89489	0.57212
406.96614	0.57323
405.03739	0.57411
403.10864	0.57316
401.17989	0.56896
399.25114	0.56252
