# Supplementary material for: Relationship between Soybean Protein Isolate and Textural Properties of Texturized Vegetable Protein
Source: Molecules. 2023 Nov 7;28(22):7465. doi: 10.3390/molecules28227465 (PMC10672934; doi:10.3390/molecules28227465)
Supplement: Supplementary file 1 [file molecules-28-07465-s001.zip › FTIR-Secondary structure of proteins/970W-1-20230320.0.dpt]

3996.36892	0.80942
3994.44017	0.80943
3992.51142	0.80944
3990.58267	0.80945
3988.65392	0.80941
3986.72517	0.80929
3984.79642	0.80908
3982.86767	0.80880
3980.93893	0.80851
3979.01018	0.80827
3977.08143	0.80813
3975.15268	0.80804
3973.22393	0.80801
3971.29518	0.80803
3969.36643	0.80806
3967.43768	0.80804
3965.50893	0.80793
3963.58018	0.80776
3961.65143	0.80754
3959.72268	0.80726
3957.79393	0.80698
3955.86518	0.80669
3953.93643	0.80637
3952.00768	0.80606
3950.07893	0.80581
3948.15018	0.80564
3946.22143	0.80555
3944.29269	0.80560
3942.36394	0.80570
3940.43519	0.80563
3938.50644	0.80528
3936.57769	0.80467
3934.64894	0.80408
3932.72019	0.80382
3930.79144	0.80393
3928.86269	0.80418
3926.93394	0.80432
3925.00519	0.80425
3923.07644	0.80394
3921.14769	0.80357
3919.21894	0.80341
3917.29019	0.80361
3915.36144	0.80403
3913.43269	0.80431
3911.50394	0.80411
3909.57519	0.80330
3907.64644	0.80208
3905.71770	0.80093
3903.78895	0.80031
3901.86020	0.80044
3899.93145	0.80111
3898.00270	0.80168
3896.07395	0.80181
3894.14520	0.80170
3892.21645	0.80150
3890.28770	0.80109
3888.35895	0.80053
3886.43020	0.80011
3884.50145	0.79996
3882.57270	0.80008
3880.64395	0.80024
3878.71520	0.80003
3876.78645	0.79939
3874.85770	0.79860
3872.92895	0.79789
3871.00020	0.79746
3869.07146	0.79728
3867.14271	0.79728
3865.21396	0.79743
3863.28521	0.79742
3861.35646	0.79694
3859.42771	0.79612
3857.49896	0.79553
3855.57021	0.79569
3853.64146	0.79648
3851.71271	0.79711
3849.78396	0.79712
3847.85521	0.79658
3845.92646	0.79567
3843.99771	0.79460
3842.06896	0.79370
3840.14021	0.79336
3838.21146	0.79366
3836.28271	0.79419
3834.35396	0.79462
3832.42522	0.79472
3830.49647	0.79439
3828.56772	0.79368
3826.63897	0.79274
3824.71022	0.79180
3822.78147	0.79123
3820.85272	0.79108
3818.92397	0.79124
3816.99522	0.79168
3815.06647	0.79201
3813.13772	0.79185
3811.20897	0.79123
3809.28022	0.79040
3807.35147	0.78948
3805.42272	0.78861
3803.49397	0.78812
3801.56522	0.78811
3799.63647	0.78829
3797.70772	0.78852
3795.77898	0.78871
3793.85023	0.78870
3791.92148	0.78844
3789.99273	0.78795
3788.06398	0.78732
3786.13523	0.78673
3784.20648	0.78626
3782.27773	0.78592
3780.34898	0.78568
3778.42023	0.78528
3776.49148	0.78453
3774.56273	0.78354
3772.63398	0.78256
3770.70523	0.78173
3768.77648	0.78102
3766.84773	0.78036
3764.91898	0.77964
3762.99023	0.77873
3761.06148	0.77761
3759.13274	0.77621
3757.20399	0.77445
3755.27524	0.77248
3753.34649	0.77059
3751.41774	0.76886
3749.48899	0.76705
3747.56024	0.76507
3745.63149	0.76283
3743.70274	0.75987
3741.77399	0.75582
3739.84524	0.75105
3737.91649	0.74632
3735.98774	0.74236
3734.05899	0.73929
3732.13024	0.73661
3730.20149	0.73408
3728.27274	0.73229
3726.34399	0.73208
3724.41524	0.73386
3722.48649	0.73730
3720.55775	0.74144
3718.62900	0.74498
3716.70025	0.74679
3714.77150	0.74631
3712.84275	0.74384
3710.91400	0.74023
3708.98525	0.73646
3707.05650	0.73329
3705.12775	0.73113
3703.19900	0.72989
3701.27025	0.72909
3699.34150	0.72824
3697.41275	0.72726
3695.48400	0.72635
3693.55525	0.72586
3691.62650	0.72603
3689.69775	0.72659
3687.76900	0.72670
3685.84025	0.72581
3683.91151	0.72396
3681.98276	0.72146
3680.05401	0.71865
3678.12526	0.71595
3676.19651	0.71358
3674.26776	0.71147
3672.33901	0.70968
3670.41026	0.70821
3668.48151	0.70658
3666.55276	0.70445
3664.62401	0.70181
3662.69526	0.69871
3660.76651	0.69519
3658.83776	0.69131
3656.90901	0.68711
3654.98026	0.68263
3653.05151	0.67816
3651.12276	0.67406
3649.19401	0.67046
3647.26527	0.66717
3645.33652	0.66381
3643.40777	0.66008
3641.47902	0.65575
3639.55027	0.65070
3637.62152	0.64493
3635.69277	0.63867
3633.76402	0.63232
3631.83527	0.62643
3629.90652	0.62146
3627.97777	0.61753
3626.04902	0.61451
3624.12027	0.61236
3622.19152	0.61093
3620.26277	0.60988
3618.33402	0.60871
3616.40527	0.60710
3614.47652	0.60487
3612.54777	0.60178
3610.61903	0.59787
3608.69028	0.59359
3606.76153	0.58940
3604.83278	0.58550
3602.90403	0.58190
3600.97528	0.57858
3599.04653	0.57551
3597.11778	0.57272
3595.18903	0.57020
3593.26028	0.56793
3591.33153	0.56592
3589.40278	0.56429
3587.47403	0.56305
3585.54528	0.56198
3583.61653	0.56082
3581.68778	0.55944
3579.75903	0.55776
3577.83028	0.55576
3575.90153	0.55342
3573.97279	0.55070
3572.04404	0.54766
3570.11529	0.54457
3568.18654	0.54182
3566.25779	0.53966
3564.32904	0.53798
3562.40029	0.53649
3560.47154	0.53492
3558.54279	0.53314
3556.61404	0.53115
3554.68529	0.52903
3552.75654	0.52687
3550.82779	0.52470
3548.89904	0.52262
3546.97029	0.52075
3545.04154	0.51913
3543.11279	0.51761
3541.18404	0.51604
3539.25529	0.51438
3537.32654	0.51267
3535.39780	0.51092
3533.46905	0.50914
3531.54030	0.50735
3529.61155	0.50561
3527.68280	0.50398
3525.75405	0.50246
3523.82530	0.50106
3521.89655	0.49973
3519.96780	0.49845
3518.03905	0.49715
3516.11030	0.49578
3514.18155	0.49434
3512.25280	0.49285
3510.32405	0.49135
3508.39530	0.48987
3506.46655	0.48843
3504.53780	0.48706
3502.60905	0.48576
3500.68030	0.48449
3498.75156	0.48327
3496.82281	0.48208
3494.89406	0.48087
3492.96531	0.47962
3491.03656	0.47834
3489.10781	0.47705
3487.17906	0.47577
3485.25031	0.47450
3483.32156	0.47324
3481.39281	0.47202
3479.46406	0.47082
3477.53531	0.46967
3475.60656	0.46860
3473.67781	0.46759
3471.74906	0.46662
3469.82031	0.46565
3467.89156	0.46464
3465.96281	0.46355
3464.03406	0.46242
3462.10532	0.46130
3460.17657	0.46025
3458.24782	0.45926
3456.31907	0.45831
3454.39032	0.45736
3452.46157	0.45636
3450.53282	0.45530
3448.60407	0.45421
3446.67532	0.45312
3444.74657	0.45203
3442.81782	0.45092
3440.88907	0.44979
3438.96032	0.44861
3437.03157	0.44741
3435.10282	0.44622
3433.17407	0.44510
3431.24532	0.44405
3429.31657	0.44304
3427.38782	0.44201
3425.45908	0.44090
3423.53033	0.43972
3421.60158	0.43852
3419.67283	0.43738
3417.74408	0.43632
3415.81533	0.43532
3413.88658	0.43438
3411.95783	0.43348
3410.02908	0.43257
3408.10033	0.43162
3406.17158	0.43059
3404.24283	0.42951
3402.31408	0.42845
3400.38533	0.42747
3398.45658	0.42658
3396.52783	0.42573
3394.59908	0.42484
3392.67033	0.42393
3390.74158	0.42300
3388.81284	0.42206
3386.88409	0.42110
3384.95534	0.42010
3383.02659	0.41905
3381.09784	0.41797
3379.16909	0.41685
3377.24034	0.41568
3375.31159	0.41446
3373.38284	0.41319
3371.45409	0.41191
3369.52534	0.41067
3367.59659	0.40951
3365.66784	0.40839
3363.73909	0.40727
3361.81034	0.40611
3359.88159	0.40491
3357.95284	0.40372
3356.02409	0.40258
3354.09534	0.40151
3352.16659	0.40051
3350.23785	0.39954
3348.30910	0.39855
3346.38035	0.39748
3344.45160	0.39635
3342.52285	0.39520
3340.59410	0.39410
3338.66535	0.39310
3336.73660	0.39220
3334.80785	0.39137
3332.87910	0.39052
3330.95035	0.38962
3329.02160	0.38868
3327.09285	0.38776
3325.16410	0.38690
3323.23535	0.38609
3321.30660	0.38529
3319.37785	0.38446
3317.44910	0.38360
3315.52035	0.38275
3313.59161	0.38194
3311.66286	0.38123
3309.73411	0.38064
3307.80536	0.38017
3305.87661	0.37977
3303.94786	0.37938
3302.01911	0.37896
3300.09036	0.37849
3298.16161	0.37805
3296.23286	0.37771
3294.30411	0.37756
3292.37536	0.37761
3290.44661	0.37784
3288.51786	0.37816
3286.58911	0.37853
3284.66036	0.37894
3282.73161	0.37942
3280.80286	0.37999
3278.87411	0.38068
3276.94537	0.38150
3275.01662	0.38248
3273.08787	0.38361
3271.15912	0.38494
3269.23037	0.38645
3267.30162	0.38811
3265.37287	0.38988
3263.44412	0.39170
3261.51537	0.39352
3259.58662	0.39532
3257.65787	0.39709
3255.72912	0.39884
3253.80037	0.40061
3251.87162	0.40239
3249.94287	0.40419
3248.01412	0.40596
3246.08537	0.40770
3244.15662	0.40934
3242.22787	0.41086
3240.29913	0.41225
3238.37038	0.41353
3236.44163	0.41472
3234.51288	0.41586
3232.58413	0.41696
3230.65538	0.41805
3228.72663	0.41910
3226.79788	0.42009
3224.86913	0.42100
3222.94038	0.42187
3221.01163	0.42274
3219.08288	0.42362
3217.15413	0.42450
3215.22538	0.42535
3213.29663	0.42618
3211.36788	0.42701
3209.43913	0.42790
3207.51038	0.42887
3205.58163	0.42993
3203.65289	0.43104
3201.72414	0.43216
3199.79539	0.43327
3197.86664	0.43439
3195.93789	0.43555
3194.00914	0.43681
3192.08039	0.43819
3190.15164	0.43970
3188.22289	0.44129
3186.29414	0.44293
3184.36539	0.44459
3182.43664	0.44624
3180.50789	0.44791
3178.57914	0.44963
3176.65039	0.45143
3174.72164	0.45330
3172.79289	0.45523
3170.86414	0.45715
3168.93539	0.45904
3167.00664	0.46090
3165.07790	0.46276
3163.14915	0.46466
3161.22040	0.46660
3159.29165	0.46857
3157.36290	0.47052
3155.43415	0.47240
3153.50540	0.47420
3151.57665	0.47596
3149.64790	0.47771
3147.71915	0.47949
3145.79040	0.48129
3143.86165	0.48308
3141.93290	0.48483
3140.00415	0.48650
3138.07540	0.48806
3136.14665	0.48952
3134.21790	0.49092
3132.28915	0.49228
3130.36040	0.49360
3128.43166	0.49487
3126.50291	0.49604
3124.57416	0.49707
3122.64541	0.49793
3120.71666	0.49866
3118.78791	0.49934
3116.85916	0.50003
3114.93041	0.50072
3113.00166	0.50137
3111.07291	0.50189
3109.14416	0.50226
3107.21541	0.50248
3105.28666	0.50258
3103.35791	0.50260
3101.42916	0.50259
3099.50041	0.50257
3097.57166	0.50250
3095.64291	0.50233
3093.71416	0.50203
3091.78542	0.50164
3089.85667	0.50123
3087.92792	0.50086
3085.99917	0.50056
3084.07042	0.50033
3082.14167	0.50019
3080.21292	0.50015
3078.28417	0.50024
3076.35542	0.50044
3074.42667	0.50069
3072.49792	0.50097
3070.56917	0.50128
3068.64042	0.50167
3066.71167	0.50219
3064.78292	0.50287
3062.85417	0.50371
3060.92542	0.50472
3058.99667	0.50594
3057.06792	0.50735
3055.13918	0.50892
3053.21043	0.51057
3051.28168	0.51225
3049.35293	0.51394
3047.42418	0.51563
3045.49543	0.51734
3043.56668	0.51908
3041.63793	0.52083
3039.70918	0.52257
3037.78043	0.52423
3035.85168	0.52583
3033.92293	0.52741
3031.99418	0.52908
3030.06543	0.53088
3028.13668	0.53281
3026.20793	0.53483
3024.27918	0.53688
3022.35043	0.53886
3020.42168	0.54066
3018.49294	0.54222
3016.56419	0.54357
3014.63544	0.54482
3012.70669	0.54606
3010.77794	0.54733
3008.84919	0.54854
3006.92044	0.54958
3004.99169	0.55037
3003.06294	0.55085
3001.13419	0.55097
2999.20544	0.55067
2997.27669	0.54990
2995.34794	0.54865
2993.41919	0.54691
2991.49044	0.54462
2989.56169	0.54171
2987.63294	0.53819
2985.70419	0.53416
2983.77544	0.52971
2981.84669	0.52492
2979.91795	0.51994
2977.98920	0.51490
2976.06045	0.50990
2974.13170	0.50507
2972.20295	0.50050
2970.27420	0.49629
2968.34545	0.49250
2966.41670	0.48928
2964.48795	0.48680
2962.55920	0.48523
2960.63045	0.48472
2958.70170	0.48536
2956.77295	0.48714
2954.84420	0.48983
2952.91545	0.49299
2950.98670	0.49602
2949.05795	0.49836
2947.12920	0.49959
2945.20045	0.49950
2943.27171	0.49818
2941.34296	0.49595
2939.41421	0.49330
2937.48546	0.49073
2935.55671	0.48868
2933.62796	0.48744
2931.69921	0.48708
2929.77046	0.48759
2927.84171	0.48892
2925.91296	0.49105
2923.98421	0.49394
2922.05546	0.49748
2920.12671	0.50154
2918.19796	0.50599
2916.26921	0.51073
2914.34046	0.51566
2912.41171	0.52067
2910.48296	0.52562
2908.55421	0.53039
2906.62547	0.53488
2904.69672	0.53905
2902.76797	0.54285
2900.83922	0.54633
2898.91047	0.54954
2896.98172	0.55251
2895.05297	0.55527
2893.12422	0.55775
2891.19547	0.55980
2889.26672	0.56130
2887.33797	0.56212
2885.40922	0.56215
2883.48047	0.56138
2881.55172	0.55990
2879.62297	0.55800
2877.69422	0.55614
2875.76547	0.55489
2873.83672	0.55480
2871.90797	0.55620
2869.97923	0.55905
2868.05048	0.56296
2866.12173	0.56729
2864.19298	0.57139
2862.26423	0.57477
2860.33548	0.57730
2858.40673	0.57928
2856.47798	0.58126
2854.54923	0.58385
2852.62048	0.58754
2850.69173	0.59241
2848.76298	0.59821
2846.83423	0.60441
2844.90548	0.61045
2842.97673	0.61590
2841.04798	0.62056
2839.11923	0.62449
2837.19048	0.62785
2835.26173	0.63077
2833.33299	0.63337
2831.40424	0.63570
2829.47549	0.63783
2827.54674	0.63981
2825.61799	0.64168
2823.68924	0.64350
2821.76049	0.64526
2819.83174	0.64694
2817.90299	0.64853
2815.97424	0.65003
2814.04549	0.65147
2812.11674	0.65291
2810.18799	0.65441
2808.25924	0.65600
2806.33049	0.65762
2804.40174	0.65920
2802.47299	0.66069
2800.54424	0.66209
2798.61549	0.66343
2796.68674	0.66476
2794.75800	0.66614
2792.82925	0.66755
2790.90050	0.66903
2788.97175	0.67059
2787.04300	0.67217
2785.11425	0.67372
2783.18550	0.67520
2781.25675	0.67662
2779.32800	0.67796
2777.39925	0.67924
2775.47050	0.68049
2773.54175	0.68178
2771.61300	0.68316
2769.68425	0.68461
2767.75550	0.68611
2765.82675	0.68760
2763.89800	0.68906
2761.96925	0.69046
2760.04050	0.69179
2758.11176	0.69308
2756.18301	0.69440
2754.25426	0.69577
2752.32551	0.69718
2750.39676	0.69861
2748.46801	0.70004
2746.53926	0.70145
2744.61051	0.70283
2742.68176	0.70414
2740.75301	0.70544
2738.82426	0.70674
2736.89551	0.70809
2734.96676	0.70949
2733.03801	0.71093
2731.10926	0.71238
2729.18051	0.71382
2727.25176	0.71528
2725.32301	0.71680
2723.39426	0.71838
2721.46552	0.71996
2719.53677	0.72147
2717.60802	0.72287
2715.67927	0.72416
2713.75052	0.72540
2711.82177	0.72668
2709.89302	0.72806
2707.96427	0.72950
2706.03552	0.73091
2704.10677	0.73218
2702.17802	0.73321
2700.24927	0.73401
2698.32052	0.73466
2696.39177	0.73532
2694.46302	0.73612
2692.53427	0.73710
2690.60552	0.73820
2688.67677	0.73932
2686.74802	0.74034
2684.81928	0.74121
2682.89053	0.74193
2680.96178	0.74259
2679.03303	0.74330
2677.10428	0.74411
2675.17553	0.74500
2673.24678	0.74592
2671.31803	0.74681
2669.38928	0.74768
2667.46053	0.74858
2665.53178	0.74955
2663.60303	0.75060
2661.67428	0.75165
2659.74553	0.75255
2657.81678	0.75326
2655.88803	0.75380
2653.95928	0.75431
2652.03053	0.75493
2650.10178	0.75577
2648.17304	0.75682
2646.24429	0.75796
2644.31554	0.75901
2642.38679	0.75982
2640.45804	0.76034
2638.52929	0.76070
2636.60054	0.76108
2634.67179	0.76166
2632.74304	0.76249
2630.81429	0.76349
2628.88554	0.76449
2626.95679	0.76534
2625.02804	0.76600
2623.09929	0.76654
2621.17054	0.76709
2619.24179	0.76773
2617.31304	0.76847
2615.38429	0.76928
2613.45554	0.77007
2611.52679	0.77080
2609.59805	0.77146
2607.66930	0.77217
2605.74055	0.77303
2603.81180	0.77407
2601.88305	0.77517
2599.95430	0.77612
2598.02555	0.77675
2596.09680	0.77707
2594.16805	0.77728
2592.23930	0.77763
2590.31055	0.77835
2588.38180	0.77947
2586.45305	0.78081
2584.52430	0.78205
2582.59555	0.78293
2580.66680	0.78334
2578.73805	0.78341
2576.80930	0.78344
2574.88055	0.78369
2572.95181	0.78431
2571.02306	0.78525
2569.09431	0.78631
2567.16556	0.78726
2565.23681	0.78798
2563.30806	0.78847
2561.37931	0.78885
2559.45056	0.78927
2557.52181	0.78975
2555.59306	0.79026
2553.66431	0.79073
2551.73556	0.79111
2549.80681	0.79148
2547.87806	0.79196
2545.94931	0.79266
2544.02056	0.79360
2542.09181	0.79463
2540.16306	0.79549
2538.23431	0.79597
2536.30557	0.79604
2534.37682	0.79590
2532.44807	0.79583
2530.51932	0.79609
2528.59057	0.79678
2526.66182	0.79781
2524.73307	0.79890
2522.80432	0.79977
2520.87557	0.80028
2518.94682	0.80045
2517.01807	0.80049
2515.08932	0.80061
2513.16057	0.80094
2511.23182	0.80146
2509.30307	0.80209
2507.37432	0.80273
2505.44557	0.80335
2503.51682	0.80396
2501.58807	0.80462
2499.65933	0.80532
2497.73058	0.80598
2495.80183	0.80649
2493.87308	0.80677
2491.94433	0.80687
2490.01558	0.80699
2488.08683	0.80736
2486.15808	0.80815
2484.22933	0.80931
2482.30058	0.81059
2480.37183	0.81167
2478.44308	0.81228
2476.51433	0.81240
2474.58558	0.81226
2472.65683	0.81219
2470.72808	0.81248
2468.79933	0.81321
2466.87058	0.81424
2464.94183	0.81531
2463.01308	0.81617
2461.08434	0.81670
2459.15559	0.81700
2457.22684	0.81724
2455.29809	0.81759
2453.36934	0.81809
2451.44059	0.81862
2449.51184	0.81906
2447.58309	0.81933
2445.65434	0.81954
2443.72559	0.81987
2441.79684	0.82048
2439.86809	0.82136
2437.93934	0.82235
2436.01059	0.82316
2434.08184	0.82356
2432.15309	0.82354
2430.22434	0.82333
2428.29559	0.82324
2426.36684	0.82353
2424.43810	0.82428
2422.50935	0.82530
2420.58060	0.82628
2418.65185	0.82693
2416.72310	0.82714
2414.79435	0.82705
2412.86560	0.82693
2410.93685	0.82703
2409.00810	0.82747
2407.07935	0.82815
2405.15060	0.82885
2403.22185	0.82936
2401.29310	0.82966
2399.36435	0.82989
2397.43560	0.83008
2395.50685	0.83022
2393.57810	0.83027
2391.64935	0.83018
2389.72060	0.82990
2387.79186	0.82941
2385.86311	0.82872
2383.93436	0.82791
2382.00561	0.82716
2380.07686	0.82664
2378.14811	0.82652
2376.21936	0.82693
2374.29061	0.82785
2372.36186	0.82916
2370.43311	0.83075
2368.50436	0.83246
2366.57561	0.83408
2364.64686	0.83535
2362.71811	0.83608
2360.78936	0.83610
2358.86061	0.83524
2356.93186	0.83336
2355.00311	0.83056
2353.07436	0.82745
2351.14562	0.82500
2349.21687	0.82390
2347.28812	0.82436
2345.35937	0.82614
2343.43062	0.82871
2341.50187	0.83132
2339.57312	0.83331
2337.64437	0.83441
2335.71562	0.83456
2333.78687	0.83380
2331.85812	0.83233
2329.92937	0.83051
2328.00062	0.82865
2326.07187	0.82709
2324.14312	0.82620
2322.21437	0.82619
2320.28562	0.82676
2318.35687	0.82740
2316.42812	0.82773
2314.49938	0.82780
2312.57063	0.82790
2310.64188	0.82828
2308.71313	0.82895
2306.78438	0.82981
2304.85563	0.83070
2302.92688	0.83146
2300.99813	0.83198
2299.06938	0.83224
2297.14063	0.83228
2295.21188	0.83219
2293.28313	0.83209
2291.35438	0.83211
2289.42563	0.83228
2287.49688	0.83253
2285.56813	0.83273
2283.63938	0.83275
2281.71063	0.83266
2279.78188	0.83265
2277.85313	0.83285
2275.92439	0.83328
2273.99564	0.83379
2272.06689	0.83419
2270.13814	0.83436
2268.20939	0.83429
2266.28064	0.83408
2264.35189	0.83386
2262.42314	0.83375
2260.49439	0.83372
2258.56564	0.83367
2256.63689	0.83344
2254.70814	0.83284
2252.77939	0.83177
2250.85064	0.83040
2248.92189	0.82939
2246.99314	0.82966
2245.06439	0.83059
2243.13564	0.83150
2241.20689	0.83209
2239.27815	0.83228
2237.34940	0.83213
2235.42065	0.83184
2233.49190	0.83165
2231.56315	0.83167
2229.63440	0.83187
2227.70565	0.83208
2225.77690	0.83214
2223.84815	0.83197
2221.91940	0.83164
2219.99065	0.83128
2218.06190	0.83100
2216.13315	0.83085
2214.20440	0.83078
2212.27565	0.83068
2210.34690	0.83045
2208.41815	0.83010
2206.48940	0.82974
2204.56065	0.82950
2202.63191	0.82945
2200.70316	0.82952
2198.77441	0.82956
2196.84566	0.82944
2194.91691	0.82908
2192.98816	0.82856
2191.05941	0.82805
2189.13066	0.82770
2187.20191	0.82759
2185.27316	0.82768
2183.34441	0.82779
2181.41566	0.82773
2179.48691	0.82745
2177.55816	0.82700
2175.62941	0.82655
2173.70066	0.82623
2171.77191	0.82608
2169.84316	0.82603
2167.91441	0.82595
2165.98567	0.82574
2164.05692	0.82539
2162.12817	0.82502
2160.19942	0.82471
2158.27067	0.82454
2156.34192	0.82446
2154.41317	0.82440
2152.48442	0.82426
2150.55567	0.82400
2148.62692	0.82365
2146.69817	0.82334
2144.76942	0.82315
2142.84067	0.82305
2140.91192	0.82293
2138.98317	0.82272
2137.05442	0.82242
2135.12567	0.82209
2133.19692	0.82179
2131.26817	0.82157
2129.33943	0.82151
2127.41068	0.82159
2125.48193	0.82169
2123.55318	0.82167
2121.62443	0.82142
2119.69568	0.82094
2117.76693	0.82035
2115.83818	0.81988
2113.90943	0.81971
2111.98068	0.81985
2110.05193	0.82010
2108.12318	0.82028
2106.19443	0.82029
2104.26568	0.82012
2102.33693	0.81986
2100.40818	0.81960
2098.47943	0.81939
2096.55068	0.81922
2094.62193	0.81904
2092.69318	0.81884
2090.76444	0.81867
2088.83569	0.81859
2086.90694	0.81863
2084.97819	0.81876
2083.04944	0.81891
2081.12069	0.81895
2079.19194	0.81884
2077.26319	0.81857
2075.33444	0.81821
2073.40569	0.81785
2071.47694	0.81759
2069.54819	0.81749
2067.61944	0.81757
2065.69069	0.81775
2063.76194	0.81790
2061.83319	0.81792
2059.90444	0.81776
2057.97569	0.81747
2056.04694	0.81712
2054.11820	0.81682
2052.18945	0.81662
2050.26070	0.81652
2048.33195	0.81645
2046.40320	0.81636
2044.47445	0.81624
2042.54570	0.81608
2040.61695	0.81591
2038.68820	0.81570
2036.75945	0.81547
2034.83070	0.81521
2032.90195	0.81493
2030.97320	0.81465
2029.04445	0.81438
2027.11570	0.81412
2025.18695	0.81388
2023.25820	0.81364
2021.32945	0.81338
2019.40070	0.81310
2017.47196	0.81280
2015.54321	0.81244
2013.61446	0.81202
2011.68571	0.81159
2009.75696	0.81121
2007.82821	0.81092
2005.89946	0.81071
2003.97071	0.81051
2002.04196	0.81022
2000.11321	0.80975
1998.18446	0.80906
1996.25571	0.80818
1994.32696	0.80728
1992.39821	0.80654
1990.46946	0.80605
1988.54071	0.80579
1986.61196	0.80566
1984.68321	0.80553
1982.75446	0.80529
1980.82572	0.80486
1978.89697	0.80419
1976.96822	0.80333
1975.03947	0.80236
1973.11072	0.80137
1971.18197	0.80046
1969.25322	0.79975
1967.32447	0.79926
1965.39572	0.79889
1963.46697	0.79852
1961.53822	0.79805
1959.60947	0.79740
1957.68072	0.79659
1955.75197	0.79571
1953.82322	0.79479
1951.89447	0.79385
1949.96572	0.79290
1948.03697	0.79195
1946.10822	0.79110
1944.17948	0.79040
1942.25073	0.78986
1940.32198	0.78935
1938.39323	0.78875
1936.46448	0.78798
1934.53573	0.78703
1932.60698	0.78593
1930.67823	0.78476
1928.74948	0.78357
1926.82073	0.78239
1924.89198	0.78125
1922.96323	0.78015
1921.03448	0.77908
1919.10573	0.77801
1917.17698	0.77688
1915.24823	0.77566
1913.31948	0.77441
1911.39073	0.77320
1909.46198	0.77206
1907.53323	0.77096
1905.60449	0.76984
1903.67574	0.76866
1901.74699	0.76737
1899.81824	0.76599
1897.88949	0.76451
1895.96074	0.76297
1894.03199	0.76137
1892.10324	0.75976
1890.17449	0.75822
1888.24574	0.75675
1886.31699	0.75540
1884.38824	0.75423
1882.45949	0.75319
1880.53074	0.75210
1878.60199	0.75075
1876.67324	0.74899
1874.74449	0.74681
1872.81574	0.74444
1870.88699	0.74223
1868.95825	0.74046
1867.02950	0.73911
1865.10075	0.73797
1863.17200	0.73675
1861.24325	0.73524
1859.31450	0.73332
1857.38575	0.73109
1855.45700	0.72871
1853.52825	0.72629
1851.59950	0.72388
1849.67075	0.72146
1847.74200	0.71905
1845.81325	0.71672
1843.88450	0.71446
1841.95575	0.71220
1840.02700	0.70992
1838.09825	0.70766
1836.16950	0.70531
1834.24075	0.70278
1832.31201	0.70002
1830.38326	0.69704
1828.45451	0.69392
1826.52576	0.69091
1824.59701	0.68821
1822.66826	0.68575
1820.73951	0.68337
1818.81076	0.68081
1816.88201	0.67787
1814.95326	0.67453
1813.02451	0.67092
1811.09576	0.66726
1809.16701	0.66364
1807.23826	0.66012
1805.30951	0.65663
1803.38076	0.65310
1801.45201	0.64945
1799.52326	0.64563
1797.59451	0.64163
1795.66577	0.63755
1793.73702	0.63350
1791.80827	0.62950
1789.87952	0.62549
1787.95077	0.62145
1786.02202	0.61728
1784.09327	0.61292
1782.16452	0.60839
1780.23577	0.60373
1778.30702	0.59892
1776.37827	0.59399
1774.44952	0.58885
1772.52077	0.58338
1770.59202	0.57756
1768.66327	0.57161
1766.73452	0.56572
1764.80577	0.55985
1762.87702	0.55383
1760.94827	0.54741
1759.01953	0.54052
1757.09078	0.53317
1755.16203	0.52537
1753.23328	0.51731
1751.30453	0.50932
1749.37578	0.50181
1747.44703	0.49509
1745.51828	0.48916
1743.58953	0.48373
1741.66078	0.47838
1739.73203	0.47275
1737.80328	0.46670
1735.87453	0.46027
1733.94578	0.45350
1732.01703	0.44658
1730.08828	0.43969
1728.15953	0.43270
1726.23078	0.42530
1724.30203	0.41727
1722.37328	0.40854
1720.44454	0.39908
1718.51579	0.38892
1716.58704	0.37833
1714.65829	0.36786
1712.72954	0.35772
1710.80079	0.34773
1708.87204	0.33763
1706.94329	0.32743
1705.01454	0.31741
1703.08579	0.30803
1701.15704	0.29961
1699.22829	0.29238
1697.29954	0.28658
1695.37079	0.28216
1693.44204	0.27879
1691.51329	0.27617
1689.58454	0.27406
1687.65579	0.27228
1685.72704	0.27074
1683.79830	0.26932
1681.86955	0.26797
1679.94080	0.26681
1678.01205	0.26587
1676.08330	0.26505
1674.15455	0.26431
1672.22580	0.26368
1670.29705	0.26325
1668.36830	0.26290
1666.43955	0.26258
1664.51080	0.26230
1662.58205	0.26206
1660.65330	0.26186
1658.72455	0.26185
1656.79580	0.26216
1654.86705	0.26281
1652.93830	0.26367
1651.00955	0.26462
1649.08080	0.26583
1647.15206	0.26740
1645.22331	0.26913
1643.29456	0.27089
1641.36581	0.27276
1639.43706	0.27485
1637.50831	0.27729
1635.57956	0.28005
1633.65081	0.28295
1631.72206	0.28609
1629.79331	0.28972
1627.86456	0.29410
1625.93581	0.29937
1624.00706	0.30559
1622.07831	0.31271
1620.14956	0.32072
1618.22081	0.32974
1616.29206	0.33966
1614.36331	0.35003
1612.43456	0.36052
1610.50582	0.37099
1608.57707	0.38116
1606.64832	0.39057
1604.71957	0.39883
1602.79082	0.40573
1600.86207	0.41117
1598.93332	0.41519
1597.00457	0.41788
1595.07582	0.41933
1593.14707	0.41960
1591.21832	0.41876
1589.28957	0.41691
1587.36082	0.41417
1585.43207	0.41070
1583.50332	0.40663
1581.57457	0.40206
1579.64582	0.39706
1577.71707	0.39165
1575.78832	0.38590
1573.85958	0.38006
1571.93083	0.37443
1570.00208	0.36906
1568.07333	0.36390
1566.14458	0.35901
1564.21583	0.35435
1562.28708	0.34972
1560.35833	0.34481
1558.42958	0.33948
1556.50083	0.33415
1554.57208	0.32942
1552.64333	0.32547
1550.71458	0.32217
1548.78583	0.31930
1546.85708	0.31677
1544.92833	0.31459
1542.99958	0.31282
1541.07083	0.31150
1539.14208	0.31056
1537.21333	0.30996
1535.28459	0.30979
1533.35584	0.30997
1531.42709	0.31032
1529.49834	0.31078
1527.56959	0.31133
1525.64084	0.31196
1523.71209	0.31267
1521.78334	0.31346
1519.85459	0.31436
1517.92584	0.31557
1515.99709	0.31735
1514.06834	0.31988
1512.13959	0.32347
1510.21084	0.32847
1508.28209	0.33512
1506.35334	0.34302
1504.42459	0.35124
1502.49584	0.35945
1500.56709	0.36803
1498.63835	0.37744
1496.70960	0.38780
1494.78085	0.39895
1492.85210	0.41095
1490.92335	0.42409
1488.99460	0.43816
1487.06585	0.45230
1485.13710	0.46547
1483.20835	0.47688
1481.27960	0.48596
1479.35085	0.49226
1477.42210	0.49564
1475.49335	0.49637
1473.56460	0.49507
1471.63585	0.49258
1469.70710	0.48972
1467.77835	0.48698
1465.84960	0.48425
1463.92085	0.48101
1461.99211	0.47695
1460.06336	0.47214
1458.13461	0.46698
1456.20586	0.46222
1454.27711	0.45872
1452.34836	0.45686
1450.41961	0.45637
1448.49086	0.45677
1446.56211	0.45769
1444.63336	0.45902
1442.70461	0.46084
1440.77586	0.46336
1438.84711	0.46680
1436.91836	0.47117
1434.98961	0.47607
1433.06086	0.48100
1431.13211	0.48544
1429.20336	0.48884
1427.27461	0.49079
1425.34587	0.49120
1423.41712	0.49022
1421.48837	0.48811
1419.55962	0.48518
1417.63087	0.48170
1415.70212	0.47789
1413.77337	0.47380
1411.84462	0.46939
1409.91587	0.46467
1407.98712	0.45981
1406.05837	0.45504
1404.12962	0.45060
1402.20087	0.44674
1400.27212	0.44371
1398.34337	0.44168
1396.41462	0.44083
1394.48587	0.44125
1392.55712	0.44293
1390.62837	0.44590
1388.69963	0.45024
1386.77088	0.45578
1384.84213	0.46203
1382.91338	0.46849
1380.98463	0.47496
1379.05588	0.48145
1377.12713	0.48790
1375.19838	0.49412
1373.26963	0.49981
1371.34088	0.50487
1369.41213	0.50956
1367.48338	0.51422
1365.55463	0.51905
1363.62588	0.52402
1361.69713	0.52881
1359.76838	0.53300
1357.83963	0.53634
1355.91088	0.53875
1353.98213	0.54039
1352.05338	0.54149
1350.12464	0.54223
1348.19589	0.54274
1346.26714	0.54307
1344.33839	0.54332
1342.40964	0.54371
1340.48089	0.54450
1338.55214	0.54577
1336.62339	0.54742
1334.69464	0.54913
1332.76589	0.55053
1330.83714	0.55131
1328.90839	0.55128
1326.97964	0.55041
1325.05089	0.54879
1323.12214	0.54667
1321.19339	0.54432
1319.26464	0.54201
1317.33589	0.53996
1315.40714	0.53835
1313.47840	0.53730
1311.54965	0.53689
1309.62090	0.53715
1307.69215	0.53806
1305.76340	0.53951
1303.83465	0.54127
1301.90590	0.54307
1299.97715	0.54461
1298.04840	0.54565
1296.11965	0.54612
1294.19090	0.54608
1292.26215	0.54568
1290.33340	0.54512
1288.40465	0.54459
1286.47590	0.54415
1284.54715	0.54381
1282.61840	0.54355
1280.68965	0.54334
1278.76090	0.54313
1276.83216	0.54284
1274.90341	0.54231
1272.97466	0.54139
1271.04591	0.53999
1269.11716	0.53808
1267.18841	0.53577
1265.25966	0.53323
1263.33091	0.53061
1261.40216	0.52803
1259.47341	0.52549
1257.54466	0.52290
1255.61591	0.52018
1253.68716	0.51732
1251.75841	0.51442
1249.82966	0.51166
1247.90091	0.50924
1245.97216	0.50730
1244.04341	0.50587
1242.11466	0.50491
1240.18592	0.50433
1238.25717	0.50411
1236.32842	0.50430
1234.39967	0.50502
1232.47092	0.50639
1230.54217	0.50851
1228.61342	0.51139
1226.68467	0.51498
1224.75592	0.51916
1222.82717	0.52383
1220.89842	0.52887
1218.96967	0.53415
1217.04092	0.53956
1215.11217	0.54491
1213.18342	0.55007
1211.25467	0.55492
1209.32592	0.55943
1207.39717	0.56369
1205.46842	0.56781
1203.53968	0.57190
1201.61093	0.57594
1199.68218	0.57986
1197.75343	0.58347
1195.82468	0.58655
1193.89593	0.58895
1191.96718	0.59068
1190.03843	0.59194
1188.10968	0.59295
1186.18093	0.59387
1184.25218	0.59459
1182.32343	0.59479
1180.39468	0.59410
1178.46593	0.59232
1176.53718	0.58958
1174.60843	0.58646
1172.67968	0.58370
1170.75093	0.58170
1168.82218	0.58035
1166.89343	0.57917
1164.96469	0.57774
1163.03594	0.57597
1161.10719	0.57402
1159.17844	0.57218
1157.24969	0.57073
1155.32094	0.56982
1153.39219	0.56949
1151.46344	0.56968
1149.53469	0.57023
1147.60594	0.57092
1145.67719	0.57150
1143.74844	0.57178
1141.81969	0.57171
1139.89094	0.57127
1137.96219	0.57051
1136.03344	0.56949
1134.10469	0.56828
1132.17594	0.56694
1130.24719	0.56557
1128.31845	0.56437
1126.38970	0.56355
1124.46095	0.56320
1122.53220	0.56326
1120.60345	0.56359
1118.67470	0.56397
1116.74595	0.56413
1114.81720	0.56380
1112.88845	0.56286
1110.95970	0.56135
1109.03095	0.55959
1107.10220	0.55802
1105.17345	0.55706
1103.24470	0.55685
1101.31595	0.55719
1099.38720	0.55759
1097.45845	0.55756
1095.52970	0.55678
1093.60095	0.55525
1091.67221	0.55319
1089.74346	0.55093
1087.81471	0.54872
1085.88596	0.54665
1083.95721	0.54473
1082.02846	0.54298
1080.09971	0.54155
1078.17096	0.54066
1076.24221	0.54052
1074.31346	0.54115
1072.38471	0.54235
1070.45596	0.54384
1068.52721	0.54534
1066.59846	0.54667
1064.66971	0.54784
1062.74096	0.54898
1060.81221	0.55030
1058.88346	0.55197
1056.95471	0.55398
1055.02597	0.55614
1053.09722	0.55815
1051.16847	0.55993
1049.23972	0.56162
1047.31097	0.56355
1045.38222	0.56608
1043.45347	0.56942
1041.52472	0.57347
1039.59597	0.57775
1037.66722	0.58169
1035.73847	0.58484
1033.80972	0.58716
1031.88097	0.58916
1029.95222	0.59159
1028.02347	0.59494
1026.09472	0.59913
1024.16597	0.60373
1022.23722	0.60829
1020.30847	0.61254
1018.37973	0.61647
1016.45098	0.62027
1014.52223	0.62408
1012.59348	0.62783
1010.66473	0.63130
1008.73598	0.63417
1006.80723	0.63621
1004.87848	0.63751
1002.94973	0.63852
1001.02098	0.63986
999.09223	0.64183
997.16348	0.64433
995.23473	0.64699
993.30598	0.64946
991.37723	0.65164
989.44848	0.65369
987.51973	0.65594
985.59098	0.65868
983.66223	0.66193
981.73348	0.66538
979.80474	0.66858
977.87599	0.67129
975.94724	0.67364
974.01849	0.67605
972.08974	0.67901
970.16099	0.68279
968.23224	0.68725
966.30349	0.69186
964.37474	0.69596
962.44599	0.69924
960.51724	0.70186
958.58849	0.70423
956.65974	0.70679
954.73099	0.70970
952.80224	0.71270
950.87349	0.71523
948.94474	0.71683
947.01599	0.71743
945.08724	0.71735
943.15850	0.71721
941.22975	0.71751
939.30100	0.71835
937.37225	0.71944
935.44350	0.72020
933.51475	0.72024
931.58600	0.71961
929.65725	0.71881
927.72850	0.71851
925.79975	0.71918
923.87100	0.72080
921.94225	0.72289
920.01350	0.72472
918.08475	0.72575
916.15600	0.72598
914.22725	0.72591
912.29850	0.72624
910.36975	0.72741
908.44100	0.72931
906.51226	0.73130
904.58351	0.73266
902.65476	0.73306
900.72601	0.73272
898.79726	0.73220
896.86851	0.73214
894.93976	0.73278
893.01101	0.73380
891.08226	0.73453
889.15351	0.73437
887.22476	0.73326
885.29601	0.73165
883.36726	0.73030
881.43851	0.72985
879.50976	0.73045
877.58101	0.73166
875.65226	0.73268
873.72351	0.73284
871.79476	0.73196
869.86602	0.73037
867.93727	0.72871
866.00852	0.72750
864.07977	0.72677
862.15102	0.72596
860.22227	0.72426
858.29352	0.72118
856.36477	0.71690
854.43602	0.71215
852.50727	0.70794
850.57852	0.70498
848.64977	0.70334
846.72102	0.70241
844.79227	0.70135
842.86352	0.69957
840.93477	0.69703
839.00602	0.69416
837.07727	0.69148
835.14852	0.68931
833.21978	0.68760
831.29103	0.68607
829.36228	0.68449
827.43353	0.68278
825.50478	0.68103
823.57603	0.67947
821.64728	0.67831
819.71853	0.67749
817.78978	0.67662
815.86103	0.67522
813.93228	0.67305
812.00353	0.67030
810.07478	0.66744
808.14603	0.66500
806.21728	0.66327
804.28853	0.66215
802.35978	0.66118
800.43103	0.65984
798.50228	0.65788
796.57353	0.65541
794.64479	0.65273
792.71604	0.65017
790.78729	0.64795
788.85854	0.64610
786.92979	0.64446
785.00104	0.64287
783.07229	0.64133
781.14354	0.63996
779.21479	0.63888
777.28604	0.63812
775.35729	0.63742
773.42854	0.63639
771.49979	0.63472
769.57104	0.63238
767.64229	0.62969
765.71354	0.62708
763.78479	0.62487
761.85604	0.62300
759.92729	0.62114
757.99855	0.61890
756.06980	0.61597
754.14105	0.61235
752.21230	0.60837
750.28355	0.60464
748.35480	0.60168
746.42605	0.59968
744.49730	0.59840
742.56855	0.59746
740.63980	0.59658
738.71105	0.59556
736.78230	0.59427
734.85355	0.59275
732.92480	0.59113
730.99605	0.58949
729.06730	0.58766
727.13855	0.58543
725.20980	0.58274
723.28105	0.57999
721.35231	0.57721
719.42356	0.57445
717.49481	0.57173
715.56606	0.56888
713.63731	0.56567
711.70856	0.56196
709.77981	0.55783
707.85106	0.55357
705.92231	0.54964
703.99356	0.54647
702.06481	0.54437
700.13606	0.54334
698.20731	0.54318
696.27856	0.54356
694.34981	0.54408
692.42106	0.54448
690.49231	0.54468
688.56356	0.54474
686.63481	0.54474
684.70607	0.54468
682.77732	0.54448
680.84857	0.54405
678.91982	0.54334
676.99107	0.54238
675.06232	0.54121
673.13357	0.53992
671.20482	0.53863
669.27607	0.53756
667.34732	0.53684
665.41857	0.53640
663.48982	0.53622
661.56107	0.53636
659.63232	0.53675
657.70357	0.53719
655.77482	0.53749
653.84607	0.53761
651.91732	0.53759
649.98857	0.53753
648.05983	0.53754
646.13108	0.53766
644.20233	0.53780
642.27358	0.53786
640.34483	0.53774
638.41608	0.53736
636.48733	0.53666
634.55858	0.53560
632.62983	0.53419
630.70108	0.53261
628.77233	0.53129
626.84358	0.53074
624.91483	0.53076
622.98608	0.53060
621.05733	0.52917
619.12858	0.52685
617.19983	0.52615
615.27108	0.52815
613.34233	0.53072
611.41358	0.53190
609.48484	0.53202
607.55609	0.53206
605.62734	0.53232
603.69859	0.53263
601.76984	0.53285
599.84109	0.53308
597.91234	0.53336
595.98359	0.53353
594.05484	0.53355
592.12609	0.53387
590.19734	0.53477
588.26859	0.53578
586.33984	0.53627
584.41109	0.53617
582.48234	0.53580
580.55359	0.53551
578.62484	0.53554
576.69609	0.53609
574.76734	0.53713
572.83860	0.53808
570.90985	0.53825
568.98110	0.53779
567.05235	0.53734
565.12360	0.53733
563.19485	0.53778
561.26610	0.53852
559.33735	0.53930
557.40860	0.53977
555.47985	0.53965
553.55110	0.53891
551.62235	0.53788
549.69360	0.53712
547.76485	0.53712
545.83610	0.53814
543.90735	0.53980
541.97860	0.54118
540.04985	0.54172
538.12110	0.54164
536.19236	0.54159
534.26361	0.54201
532.33486	0.54285
530.40611	0.54367
528.47736	0.54418
526.54861	0.54476
524.61986	0.54579
522.69111	0.54654
520.76236	0.54634
518.83361	0.54618
516.90486	0.54765
514.97611	0.55060
513.04736	0.55350
511.11861	0.55537
509.18986	0.55634
507.26111	0.55705
505.33236	0.55796
503.40361	0.55946
501.47486	0.56210
499.54612	0.56549
497.61737	0.56813
495.68862	0.56924
493.75987	0.56957
491.83112	0.57037
489.90237	0.57203
487.97362	0.57383
486.04487	0.57541
484.11612	0.57744
482.18737	0.58025
480.25862	0.58290
478.32987	0.58430
476.40112	0.58423
474.47237	0.58357
472.54362	0.58405
470.61487	0.58649
468.68612	0.58964
466.75737	0.59223
464.82862	0.59387
462.89988	0.59434
460.97113	0.59376
459.04238	0.59349
457.11363	0.59553
455.18488	0.59964
453.25613	0.60379
451.32738	0.60705
449.39863	0.60927
447.46988	0.61054
445.54113	0.61191
443.61238	0.61448
441.68363	0.61822
439.75488	0.62167
437.82613	0.62359
435.89738	0.62472
433.96863	0.62636
432.03988	0.62847
430.11113	0.63041
428.18238	0.63152
426.25363	0.63122
424.32489	0.62922
422.39614	0.62524
420.46739	0.62098
418.53864	0.62186
416.60989	0.62992
414.68114	0.63921
412.75239	0.64507
410.82364	0.64812
408.89489	0.65012
406.96614	0.65172
405.03739	0.65234
403.10864	0.65056
401.17989	0.64560
399.25114	0.63877
