# Supplementary material for: Relationship between Soybean Protein Isolate and Textural Properties of Texturized Vegetable Protein
Source: Molecules. 2023 Nov 7;28(22):7465. doi: 10.3390/molecules28227465 (PMC10672934; doi:10.3390/molecules28227465)
Supplement: Supplementary file 1 [file molecules-28-07465-s001.zip › FTIR-Secondary structure of proteins/970W-2-20230320.0.dpt]

3996.36892	0.89798
3994.44017	0.89787
3992.51142	0.89776
3990.58267	0.89764
3988.65392	0.89748
3986.72517	0.89726
3984.79642	0.89702
3982.86767	0.89680
3980.93893	0.89666
3979.01018	0.89659
3977.08143	0.89656
3975.15268	0.89648
3973.22393	0.89632
3971.29518	0.89612
3969.36643	0.89592
3967.43768	0.89574
3965.50893	0.89561
3963.58018	0.89554
3961.65143	0.89551
3959.72268	0.89544
3957.79393	0.89530
3955.86518	0.89498
3953.93643	0.89443
3952.00768	0.89373
3950.07893	0.89309
3948.15018	0.89267
3946.22143	0.89259
3944.29269	0.89286
3942.36394	0.89331
3940.43519	0.89360
3938.50644	0.89346
3936.57769	0.89282
3934.64894	0.89195
3932.72019	0.89128
3930.79144	0.89106
3928.86269	0.89117
3926.93394	0.89135
3925.00519	0.89143
3923.07644	0.89129
3921.14769	0.89104
3919.21894	0.89091
3917.29019	0.89108
3915.36144	0.89149
3913.43269	0.89180
3911.50394	0.89161
3909.57519	0.89071
3907.64644	0.88926
3905.71770	0.88777
3903.78895	0.88682
3901.86020	0.88678
3899.93145	0.88751
3898.00270	0.88830
3896.07395	0.88867
3894.14520	0.88871
3892.21645	0.88855
3890.28770	0.88812
3888.35895	0.88747
3886.43020	0.88690
3884.50145	0.88657
3882.57270	0.88657
3880.64395	0.88672
3878.71520	0.88657
3876.78645	0.88600
3874.85770	0.88520
3872.92895	0.88437
3871.00020	0.88379
3869.07146	0.88351
3867.14271	0.88349
3865.21396	0.88368
3863.28521	0.88376
3861.35646	0.88338
3859.42771	0.88264
3857.49896	0.88201
3855.57021	0.88195
3853.64146	0.88248
3851.71271	0.88306
3849.78396	0.88329
3847.85521	0.88304
3845.92646	0.88225
3843.99771	0.88106
3842.06896	0.87990
3840.14021	0.87937
3838.21146	0.87963
3836.28271	0.88030
3834.35396	0.88093
3832.42522	0.88121
3830.49647	0.88097
3828.56772	0.88026
3826.63897	0.87924
3824.71022	0.87818
3822.78147	0.87748
3820.85272	0.87727
3818.92397	0.87752
3816.99522	0.87816
3815.06647	0.87875
3813.13772	0.87880
3811.20897	0.87826
3809.28022	0.87732
3807.35147	0.87615
3805.42272	0.87501
3803.49397	0.87436
3801.56522	0.87433
3799.63647	0.87463
3797.70772	0.87511
3795.77898	0.87557
3793.85023	0.87581
3791.92148	0.87571
3789.99273	0.87530
3788.06398	0.87468
3786.13523	0.87406
3784.20648	0.87355
3782.27773	0.87317
3780.34898	0.87289
3778.42023	0.87247
3776.49148	0.87173
3774.56273	0.87075
3772.63398	0.86972
3770.70523	0.86879
3768.77648	0.86798
3766.84773	0.86724
3764.91898	0.86644
3762.99023	0.86540
3761.06148	0.86408
3759.13274	0.86242
3757.20399	0.86040
3755.27524	0.85818
3753.34649	0.85598
3751.41774	0.85388
3749.48899	0.85172
3747.56024	0.84942
3745.63149	0.84682
3743.70274	0.84341
3741.77399	0.83885
3739.84524	0.83349
3737.91649	0.82810
3735.98774	0.82354
3734.05899	0.82008
3732.13024	0.81727
3730.20149	0.81473
3728.27274	0.81295
3726.34399	0.81285
3724.41524	0.81496
3722.48649	0.81903
3720.55775	0.82404
3718.62900	0.82845
3716.70025	0.83081
3714.77150	0.83035
3712.84275	0.82737
3710.91400	0.82303
3708.98525	0.81869
3707.05650	0.81530
3705.12775	0.81319
3703.19900	0.81215
3701.27025	0.81160
3699.34150	0.81098
3697.41275	0.81015
3695.48400	0.80926
3693.55525	0.80865
3691.62650	0.80870
3689.69775	0.80926
3687.76900	0.80959
3685.84025	0.80909
3683.91151	0.80764
3681.98276	0.80533
3680.05401	0.80239
3678.12526	0.79923
3676.19651	0.79626
3674.26776	0.79364
3672.33901	0.79160
3670.41026	0.79016
3668.48151	0.78880
3666.55276	0.78704
3664.62401	0.78473
3662.69526	0.78174
3660.76651	0.77805
3658.83776	0.77372
3656.90901	0.76886
3654.98026	0.76359
3653.05151	0.75827
3651.12276	0.75333
3649.19401	0.74902
3647.26527	0.74534
3645.33652	0.74184
3643.40777	0.73798
3641.47902	0.73334
3639.55027	0.72772
3637.62152	0.72116
3635.69277	0.71394
3633.76402	0.70654
3631.83527	0.69958
3629.90652	0.69365
3627.97777	0.68897
3626.04902	0.68551
3624.12027	0.68308
3622.19152	0.68136
3620.26277	0.67994
3618.33402	0.67837
3616.40527	0.67641
3614.47652	0.67381
3612.54777	0.67023
3610.61903	0.66564
3608.69028	0.66054
3606.76153	0.65551
3604.83278	0.65080
3602.90403	0.64642
3600.97528	0.64233
3599.04653	0.63854
3597.11778	0.63510
3595.18903	0.63200
3593.26028	0.62918
3591.33153	0.62658
3589.40278	0.62430
3587.47403	0.62245
3585.54528	0.62091
3583.61653	0.61941
3581.68778	0.61771
3579.75903	0.61565
3577.83028	0.61316
3575.90153	0.61018
3573.97279	0.60668
3572.04404	0.60270
3570.11529	0.59858
3568.18654	0.59486
3566.25779	0.59197
3564.32904	0.58988
3562.40029	0.58816
3560.47154	0.58635
3558.54279	0.58419
3556.61404	0.58165
3554.68529	0.57884
3552.75654	0.57591
3550.82779	0.57300
3548.89904	0.57025
3546.97029	0.56784
3545.04154	0.56580
3543.11279	0.56394
3541.18404	0.56203
3539.25529	0.55995
3537.32654	0.55774
3535.39780	0.55543
3533.46905	0.55304
3531.54030	0.55066
3529.61155	0.54837
3527.68280	0.54626
3525.75405	0.54435
3523.82530	0.54261
3521.89655	0.54096
3519.96780	0.53933
3518.03905	0.53767
3516.11030	0.53591
3514.18155	0.53405
3512.25280	0.53212
3510.32405	0.53019
3508.39530	0.52832
3506.46655	0.52654
3504.53780	0.52486
3502.60905	0.52325
3500.68030	0.52167
3498.75156	0.52013
3496.82281	0.51859
3494.89406	0.51702
3492.96531	0.51541
3491.03656	0.51377
3489.10781	0.51214
3487.17906	0.51053
3485.25031	0.50893
3483.32156	0.50736
3481.39281	0.50584
3479.46406	0.50436
3477.53531	0.50293
3475.60656	0.50154
3473.67781	0.50021
3471.74906	0.49891
3469.82031	0.49760
3467.89156	0.49625
3465.96281	0.49484
3464.03406	0.49345
3462.10532	0.49216
3460.17657	0.49096
3458.24782	0.48985
3456.31907	0.48874
3454.39032	0.48756
3452.46157	0.48629
3450.53282	0.48492
3448.60407	0.48355
3446.67532	0.48225
3444.74657	0.48103
3442.81782	0.47989
3440.88907	0.47878
3438.96032	0.47766
3437.03157	0.47648
3435.10282	0.47524
3433.17407	0.47397
3431.24532	0.47272
3429.31657	0.47152
3427.38782	0.47036
3425.45908	0.46921
3423.53033	0.46809
3421.60158	0.46701
3419.67283	0.46601
3417.74408	0.46508
3415.81533	0.46418
3413.88658	0.46331
3411.95783	0.46245
3410.02908	0.46159
3408.10033	0.46072
3406.17158	0.45981
3404.24283	0.45890
3402.31408	0.45802
3400.38533	0.45721
3398.45658	0.45646
3396.52783	0.45572
3394.59908	0.45496
3392.67033	0.45418
3390.74158	0.45341
3388.81284	0.45265
3386.88409	0.45188
3384.95534	0.45108
3383.02659	0.45025
3381.09784	0.44939
3379.16909	0.44848
3377.24034	0.44751
3375.31159	0.44648
3373.38284	0.44541
3371.45409	0.44431
3369.52534	0.44325
3367.59659	0.44224
3365.66784	0.44128
3363.73909	0.44032
3361.81034	0.43933
3359.88159	0.43833
3357.95284	0.43735
3356.02409	0.43643
3354.09534	0.43558
3352.16659	0.43477
3350.23785	0.43398
3348.30910	0.43314
3346.38035	0.43222
3344.45160	0.43122
3342.52285	0.43021
3340.59410	0.42927
3338.66535	0.42845
3336.73660	0.42774
3334.80785	0.42708
3332.87910	0.42636
3330.95035	0.42552
3329.02160	0.42459
3327.09285	0.42367
3325.16410	0.42283
3323.23535	0.42211
3321.30660	0.42145
3319.37785	0.42080
3317.44910	0.42012
3315.52035	0.41938
3313.59161	0.41860
3311.66286	0.41784
3309.73411	0.41716
3307.80536	0.41660
3305.87661	0.41617
3303.94786	0.41583
3302.01911	0.41552
3300.09036	0.41523
3298.16161	0.41496
3296.23286	0.41479
3294.30411	0.41475
3292.37536	0.41487
3290.44661	0.41513
3288.51786	0.41551
3286.58911	0.41597
3284.66036	0.41653
3282.73161	0.41723
3280.80286	0.41810
3278.87411	0.41912
3276.94537	0.42030
3275.01662	0.42162
3273.08787	0.42310
3271.15912	0.42474
3269.23037	0.42657
3267.30162	0.42858
3265.37287	0.43074
3263.44412	0.43300
3261.51537	0.43531
3259.58662	0.43761
3257.65787	0.43988
3255.72912	0.44213
3253.80037	0.44438
3251.87162	0.44664
3249.94287	0.44888
3248.01412	0.45109
3246.08537	0.45322
3244.15662	0.45525
3242.22787	0.45714
3240.29913	0.45890
3238.37038	0.46055
3236.44163	0.46212
3234.51288	0.46364
3232.58413	0.46513
3230.65538	0.46659
3228.72663	0.46799
3226.79788	0.46929
3224.86913	0.47048
3222.94038	0.47162
3221.01163	0.47275
3219.08288	0.47392
3217.15413	0.47512
3215.22538	0.47632
3213.29663	0.47751
3211.36788	0.47869
3209.43913	0.47991
3207.51038	0.48119
3205.58163	0.48254
3203.65289	0.48396
3201.72414	0.48540
3199.79539	0.48685
3197.86664	0.48833
3195.93789	0.48988
3194.00914	0.49155
3192.08039	0.49336
3190.15164	0.49529
3188.22289	0.49729
3186.29414	0.49932
3184.36539	0.50135
3182.43664	0.50339
3180.50789	0.50547
3178.57914	0.50764
3176.65039	0.50990
3174.72164	0.51225
3172.79289	0.51464
3170.86414	0.51702
3168.93539	0.51935
3167.00664	0.52164
3165.07790	0.52392
3163.14915	0.52624
3161.22040	0.52862
3159.29165	0.53102
3157.36290	0.53339
3155.43415	0.53568
3153.50540	0.53787
3151.57665	0.53999
3149.64790	0.54211
3147.71915	0.54426
3145.79040	0.54644
3143.86165	0.54863
3141.93290	0.55076
3140.00415	0.55278
3138.07540	0.55465
3136.14665	0.55641
3134.21790	0.55809
3132.28915	0.55973
3130.36040	0.56133
3128.43166	0.56288
3126.50291	0.56432
3124.57416	0.56559
3122.64541	0.56668
3120.71666	0.56761
3118.78791	0.56847
3116.85916	0.56933
3114.93041	0.57019
3113.00166	0.57099
3111.07291	0.57166
3109.14416	0.57219
3107.21541	0.57256
3105.28666	0.57279
3103.35791	0.57292
3101.42916	0.57297
3099.50041	0.57297
3097.57166	0.57290
3095.64291	0.57274
3093.71416	0.57245
3091.78542	0.57207
3089.85667	0.57167
3087.92792	0.57132
3085.99917	0.57103
3084.07042	0.57080
3082.14167	0.57066
3080.21292	0.57062
3078.28417	0.57074
3076.35542	0.57099
3074.42667	0.57133
3072.49792	0.57171
3070.56917	0.57212
3068.64042	0.57261
3066.71167	0.57323
3064.78292	0.57404
3062.85417	0.57503
3060.92542	0.57624
3058.99667	0.57766
3057.06792	0.57929
3055.13918	0.58110
3053.21043	0.58300
3051.28168	0.58492
3049.35293	0.58684
3047.42418	0.58877
3045.49543	0.59073
3043.56668	0.59273
3041.63793	0.59477
3039.70918	0.59679
3037.78043	0.59873
3035.85168	0.60055
3033.92293	0.60234
3031.99418	0.60419
3030.06543	0.60618
3028.13668	0.60832
3026.20793	0.61059
3024.27918	0.61292
3022.35043	0.61518
3020.42168	0.61722
3018.49294	0.61897
3016.56419	0.62045
3014.63544	0.62175
3012.70669	0.62302
3010.77794	0.62430
3008.84919	0.62555
3006.92044	0.62666
3004.99169	0.62753
3003.06294	0.62810
3001.13419	0.62826
2999.20544	0.62790
2997.27669	0.62693
2995.34794	0.62534
2993.41919	0.62316
2991.49044	0.62039
2989.56169	0.61696
2987.63294	0.61295
2985.70419	0.60845
2983.77544	0.60357
2981.84669	0.59838
2979.91795	0.59303
2977.98920	0.58762
2976.06045	0.58223
2974.13170	0.57698
2972.20295	0.57201
2970.27420	0.56739
2968.34545	0.56325
2966.41670	0.55976
2964.48795	0.55713
2962.55920	0.55554
2960.63045	0.55515
2958.70170	0.55601
2956.77295	0.55808
2954.84420	0.56109
2952.91545	0.56458
2950.98670	0.56791
2949.05795	0.57049
2947.12920	0.57190
2945.20045	0.57196
2943.27171	0.57075
2941.34296	0.56862
2939.41421	0.56605
2937.48546	0.56353
2935.55671	0.56149
2933.62796	0.56020
2931.69921	0.55980
2929.77046	0.56032
2927.84171	0.56176
2925.91296	0.56410
2923.98421	0.56731
2922.05546	0.57133
2920.12671	0.57605
2918.19796	0.58132
2916.26921	0.58693
2914.34046	0.59267
2912.41171	0.59835
2910.48296	0.60379
2908.55421	0.60891
2906.62547	0.61367
2904.69672	0.61809
2902.76797	0.62224
2900.83922	0.62615
2898.91047	0.62985
2896.98172	0.63332
2895.05297	0.63650
2893.12422	0.63928
2891.19547	0.64150
2889.26672	0.64306
2887.33797	0.64386
2885.40922	0.64386
2883.48047	0.64307
2881.55172	0.64158
2879.62297	0.63970
2877.69422	0.63786
2875.76547	0.63665
2873.83672	0.63664
2871.90797	0.63819
2869.97923	0.64128
2868.05048	0.64549
2866.12173	0.65013
2864.19298	0.65447
2862.26423	0.65800
2860.33548	0.66058
2858.40673	0.66245
2856.47798	0.66419
2854.54923	0.66648
2852.62048	0.66992
2850.69173	0.67475
2848.76298	0.68089
2846.83423	0.68790
2844.90548	0.69512
2842.97673	0.70189
2841.04798	0.70772
2839.11923	0.71252
2837.19048	0.71642
2835.26173	0.71968
2833.33299	0.72250
2831.40424	0.72501
2829.47549	0.72728
2827.54674	0.72934
2825.61799	0.73123
2823.68924	0.73300
2821.76049	0.73471
2819.83174	0.73638
2817.90299	0.73803
2815.97424	0.73964
2814.04549	0.74120
2812.11674	0.74273
2810.18799	0.74424
2808.25924	0.74576
2806.33049	0.74730
2804.40174	0.74881
2802.47299	0.75030
2800.54424	0.75178
2798.61549	0.75325
2796.68674	0.75476
2794.75800	0.75628
2792.82925	0.75776
2790.90050	0.75920
2788.97175	0.76062
2787.04300	0.76205
2785.11425	0.76348
2783.18550	0.76493
2781.25675	0.76639
2779.32800	0.76786
2777.39925	0.76931
2775.47050	0.77074
2773.54175	0.77214
2771.61300	0.77347
2769.68425	0.77476
2767.75550	0.77605
2765.82675	0.77740
2763.89800	0.77881
2761.96925	0.78028
2760.04050	0.78176
2758.11176	0.78325
2756.18301	0.78471
2754.25426	0.78611
2752.32551	0.78745
2750.39676	0.78873
2748.46801	0.78997
2746.53926	0.79120
2744.61051	0.79246
2742.68176	0.79380
2740.75301	0.79524
2738.82426	0.79675
2736.89551	0.79827
2734.96676	0.79975
2733.03801	0.80116
2731.10926	0.80247
2729.18051	0.80372
2727.25176	0.80501
2725.32301	0.80642
2723.39426	0.80798
2721.46552	0.80962
2719.53677	0.81126
2717.60802	0.81278
2715.67927	0.81414
2713.75052	0.81536
2711.82177	0.81652
2709.89302	0.81769
2707.96427	0.81892
2706.03552	0.82017
2704.10677	0.82135
2702.17802	0.82238
2700.24927	0.82327
2698.32052	0.82409
2696.39177	0.82492
2694.46302	0.82583
2692.53427	0.82681
2690.60552	0.82780
2688.67677	0.82868
2686.74802	0.82942
2684.81928	0.83003
2682.89053	0.83062
2680.96178	0.83133
2679.03303	0.83223
2677.10428	0.83329
2675.17553	0.83437
2673.24678	0.83535
2671.31803	0.83614
2669.38928	0.83676
2667.46053	0.83733
2665.53178	0.83801
2663.60303	0.83889
2661.67428	0.83994
2659.74553	0.84102
2657.81678	0.84199
2655.88803	0.84277
2653.95928	0.84339
2652.03053	0.84393
2650.10178	0.84455
2648.17304	0.84530
2646.24429	0.84616
2644.31554	0.84702
2642.38679	0.84778
2640.45804	0.84839
2638.52929	0.84893
2636.60054	0.84950
2634.67179	0.85021
2632.74304	0.85105
2630.81429	0.85194
2628.88554	0.85273
2626.95679	0.85333
2625.02804	0.85380
2623.09929	0.85424
2621.17054	0.85483
2619.24179	0.85563
2617.31304	0.85660
2615.38429	0.85759
2613.45554	0.85842
2611.52679	0.85901
2609.59805	0.85939
2607.66930	0.85976
2605.74055	0.86033
2603.81180	0.86120
2601.88305	0.86229
2599.95430	0.86341
2598.02555	0.86430
2596.09680	0.86489
2594.16805	0.86525
2592.23930	0.86559
2590.31055	0.86611
2588.38180	0.86688
2586.45305	0.86785
2584.52430	0.86880
2582.59555	0.86952
2580.66680	0.86996
2578.73805	0.87023
2576.80930	0.87059
2574.88055	0.87117
2572.95181	0.87199
2571.02306	0.87288
2569.09431	0.87364
2567.16556	0.87411
2565.23681	0.87433
2563.30806	0.87447
2561.37931	0.87477
2559.45056	0.87537
2557.52181	0.87624
2555.59306	0.87719
2553.66431	0.87795
2551.73556	0.87838
2549.80681	0.87852
2547.87806	0.87857
2545.94931	0.87881
2544.02056	0.87939
2542.09181	0.88025
2540.16306	0.88116
2538.23431	0.88184
2536.30557	0.88219
2534.37682	0.88228
2532.44807	0.88233
2530.51932	0.88258
2528.59057	0.88313
2526.66182	0.88388
2524.73307	0.88464
2522.80432	0.88522
2520.87557	0.88555
2518.94682	0.88572
2517.01807	0.88589
2515.08932	0.88622
2513.16057	0.88680
2511.23182	0.88754
2509.30307	0.88822
2507.37432	0.88869
2505.44557	0.88893
2503.51682	0.88910
2501.58807	0.88935
2499.65933	0.88982
2497.73058	0.89049
2495.80183	0.89123
2493.87308	0.89187
2491.94433	0.89231
2490.01558	0.89261
2488.08683	0.89294
2486.15808	0.89342
2484.22933	0.89409
2482.30058	0.89484
2480.37183	0.89550
2478.44308	0.89595
2476.51433	0.89620
2474.58558	0.89643
2472.65683	0.89682
2470.72808	0.89749
2468.79933	0.89834
2466.87058	0.89915
2464.94183	0.89967
2463.01308	0.89984
2461.08434	0.89979
2459.15559	0.89980
2457.22684	0.90013
2455.29809	0.90090
2453.36934	0.90195
2451.44059	0.90294
2449.51184	0.90355
2447.58309	0.90363
2445.65434	0.90334
2443.72559	0.90306
2441.79684	0.90314
2439.86809	0.90377
2437.93934	0.90480
2436.01059	0.90587
2434.08184	0.90662
2432.15309	0.90685
2430.22434	0.90670
2428.29559	0.90646
2426.36684	0.90647
2424.43810	0.90691
2422.50935	0.90768
2420.58060	0.90853
2418.65185	0.90914
2416.72310	0.90937
2414.79435	0.90928
2412.86560	0.90915
2410.93685	0.90922
2409.00810	0.90962
2407.07935	0.91024
2405.15060	0.91085
2403.22185	0.91122
2401.29310	0.91135
2399.36435	0.91143
2397.43560	0.91150
2395.50685	0.91153
2393.57810	0.91147
2391.64935	0.91125
2389.72060	0.91082
2387.79186	0.91012
2385.86311	0.90918
2383.93436	0.90808
2382.00561	0.90699
2380.07686	0.90613
2378.14811	0.90569
2376.21936	0.90579
2374.29061	0.90644
2372.36186	0.90748
2370.43311	0.90877
2368.50436	0.91013
2366.57561	0.91135
2364.64686	0.91216
2362.71811	0.91242
2360.78936	0.91202
2358.86061	0.91081
2356.93186	0.90864
2355.00311	0.90558
2353.07436	0.90227
2351.14562	0.89972
2349.21687	0.89867
2347.28812	0.89928
2345.35937	0.90122
2343.43062	0.90384
2341.50187	0.90638
2339.57312	0.90822
2337.64437	0.90913
2335.71562	0.90906
2333.78687	0.90804
2331.85812	0.90625
2329.92937	0.90405
2328.00062	0.90176
2326.07187	0.89976
2324.14312	0.89851
2322.21437	0.89824
2320.28562	0.89870
2318.35687	0.89929
2316.42812	0.89958
2314.49938	0.89957
2312.57063	0.89955
2310.64188	0.89974
2308.71313	0.90020
2306.78438	0.90083
2304.85563	0.90151
2302.92688	0.90207
2300.99813	0.90238
2299.06938	0.90238
2297.14063	0.90208
2295.21188	0.90154
2293.28313	0.90089
2291.35438	0.90027
2289.42563	0.89979
2287.49688	0.89941
2285.56813	0.89900
2283.63938	0.89844
2281.71063	0.89774
2279.78188	0.89708
2277.85313	0.89657
2275.92439	0.89621
2273.99564	0.89588
2272.06689	0.89544
2270.13814	0.89480
2268.20939	0.89399
2266.28064	0.89313
2264.35189	0.89232
2262.42314	0.89166
2260.49439	0.89111
2258.56564	0.89059
2256.63689	0.88996
2254.70814	0.88911
2252.77939	0.88799
2250.85064	0.88680
2248.92189	0.88626
2246.99314	0.88734
2245.06439	0.88924
2243.13564	0.89116
2241.20689	0.89277
2239.27815	0.89406
2237.34940	0.89521
2235.42065	0.89649
2233.49190	0.89814
2231.56315	0.90017
2229.63440	0.90241
2227.70565	0.90452
2225.77690	0.90624
2223.84815	0.90746
2221.91940	0.90837
2219.99065	0.90927
2218.06190	0.91041
2216.13315	0.91187
2214.20440	0.91351
2212.27565	0.91504
2210.34690	0.91621
2208.41815	0.91691
2206.48940	0.91725
2204.56065	0.91751
2202.63191	0.91789
2200.70316	0.91849
2198.77441	0.91923
2196.84566	0.91989
2194.91691	0.92027
2192.98816	0.92030
2191.05941	0.92006
2189.13066	0.91972
2187.20191	0.91943
2185.27316	0.91929
2183.34441	0.91928
2181.41566	0.91930
2179.48691	0.91926
2177.55816	0.91911
2175.62941	0.91888
2173.70066	0.91859
2171.77191	0.91824
2169.84316	0.91784
2167.91441	0.91739
2165.98567	0.91693
2164.05692	0.91651
2162.12817	0.91621
2160.19942	0.91608
2158.27067	0.91604
2156.34192	0.91593
2154.41317	0.91562
2152.48442	0.91507
2150.55567	0.91439
2148.62692	0.91376
2146.69817	0.91338
2144.76942	0.91332
2142.84067	0.91346
2140.91192	0.91354
2138.98317	0.91337
2137.05442	0.91292
2135.12567	0.91227
2133.19692	0.91158
2131.26817	0.91106
2129.33943	0.91086
2127.41068	0.91100
2125.48193	0.91128
2123.55318	0.91143
2121.62443	0.91123
2119.69568	0.91064
2117.76693	0.90982
2115.83818	0.90911
2113.90943	0.90881
2111.98068	0.90895
2110.05193	0.90930
2108.12318	0.90956
2106.19443	0.90955
2104.26568	0.90925
2102.33693	0.90876
2100.40818	0.90829
2098.47943	0.90800
2096.55068	0.90789
2094.62193	0.90786
2092.69318	0.90784
2090.76444	0.90777
2088.83569	0.90767
2086.90694	0.90753
2084.97819	0.90736
2083.04944	0.90718
2081.12069	0.90697
2079.19194	0.90678
2077.26319	0.90664
2075.33444	0.90657
2073.40569	0.90654
2071.47694	0.90650
2069.54819	0.90643
2067.61944	0.90632
2065.69069	0.90616
2063.76194	0.90597
2061.83319	0.90575
2059.90444	0.90557
2057.97569	0.90546
2056.04694	0.90542
2054.11820	0.90544
2052.18945	0.90545
2050.26070	0.90537
2048.33195	0.90514
2046.40320	0.90477
2044.47445	0.90438
2042.54570	0.90408
2040.61695	0.90396
2038.68820	0.90397
2036.75945	0.90403
2034.83070	0.90403
2032.90195	0.90389
2030.97320	0.90357
2029.04445	0.90314
2027.11570	0.90268
2025.18695	0.90230
2023.25820	0.90204
2021.32945	0.90188
2019.40070	0.90178
2017.47196	0.90168
2015.54321	0.90148
2013.61446	0.90116
2011.68571	0.90073
2009.75696	0.90030
2007.82821	0.89995
2005.89946	0.89972
2003.97071	0.89957
2002.04196	0.89938
2000.11321	0.89903
1998.18446	0.89844
1996.25571	0.89763
1994.32696	0.89675
1992.39821	0.89603
1990.46946	0.89559
1988.54071	0.89542
1986.61196	0.89539
1984.68321	0.89533
1982.75446	0.89512
1980.82572	0.89469
1978.89697	0.89407
1976.96822	0.89332
1975.03947	0.89254
1973.11072	0.89179
1971.18197	0.89111
1969.25322	0.89054
1967.32447	0.89010
1965.39572	0.88969
1963.46697	0.88922
1961.53822	0.88862
1959.60947	0.88791
1957.68072	0.88720
1955.75197	0.88657
1953.82322	0.88603
1951.89447	0.88547
1949.96572	0.88477
1948.03697	0.88386
1946.10822	0.88281
1944.17948	0.88181
1942.25073	0.88103
1940.32198	0.88050
1938.39323	0.88013
1936.46448	0.87977
1934.53573	0.87929
1932.60698	0.87862
1930.67823	0.87772
1928.74948	0.87656
1926.82073	0.87521
1924.89198	0.87378
1922.96323	0.87243
1921.03448	0.87125
1919.10573	0.87032
1917.17698	0.86953
1915.24823	0.86872
1913.31948	0.86785
1911.39073	0.86688
1909.46198	0.86583
1907.53323	0.86472
1905.60449	0.86357
1903.67574	0.86238
1901.74699	0.86117
1899.81824	0.85994
1897.88949	0.85867
1895.96074	0.85734
1894.03199	0.85590
1892.10324	0.85437
1890.17449	0.85287
1888.24574	0.85144
1886.31699	0.85017
1884.38824	0.84915
1882.45949	0.84829
1880.53074	0.84738
1878.60199	0.84620
1876.67324	0.84453
1874.74449	0.84237
1872.81574	0.83994
1870.88699	0.83770
1868.95825	0.83600
1867.02950	0.83487
1865.10075	0.83407
1863.17200	0.83318
1861.24325	0.83187
1859.31450	0.83006
1857.38575	0.82792
1855.45700	0.82567
1853.52825	0.82344
1851.59950	0.82123
1849.67075	0.81898
1847.74200	0.81665
1845.81325	0.81431
1843.88450	0.81203
1841.95575	0.80977
1840.02700	0.80757
1838.09825	0.80547
1836.16950	0.80337
1834.24075	0.80116
1832.31201	0.79872
1830.38326	0.79600
1828.45451	0.79303
1826.52576	0.79007
1824.59701	0.78736
1822.66826	0.78490
1820.73951	0.78260
1818.81076	0.78022
1816.88201	0.77757
1814.95326	0.77459
1813.02451	0.77135
1811.09576	0.76795
1809.16701	0.76446
1807.23826	0.76087
1805.30951	0.75715
1803.38076	0.75331
1801.45201	0.74942
1799.52326	0.74555
1797.59451	0.74167
1795.66577	0.73781
1793.73702	0.73401
1791.80827	0.73022
1789.87952	0.72635
1787.95077	0.72232
1786.02202	0.71804
1784.09327	0.71350
1782.16452	0.70884
1780.23577	0.70413
1778.30702	0.69931
1776.37827	0.69434
1774.44952	0.68905
1772.52077	0.68332
1770.59202	0.67721
1768.66327	0.67102
1766.73452	0.66495
1764.80577	0.65895
1762.87702	0.65275
1760.94827	0.64609
1759.01953	0.63882
1757.09078	0.63087
1755.16203	0.62224
1753.23328	0.61316
1751.30453	0.60412
1749.37578	0.59570
1747.44703	0.58833
1745.51828	0.58198
1743.58953	0.57620
1741.66078	0.57040
1739.73203	0.56408
1737.80328	0.55708
1735.87453	0.54949
1733.94578	0.54153
1732.01703	0.53354
1730.08828	0.52576
1728.15953	0.51793
1726.23078	0.50953
1724.30203	0.50021
1722.37328	0.48978
1720.44454	0.47823
1718.51579	0.46563
1716.58704	0.45244
1714.65829	0.43937
1712.72954	0.42668
1710.80079	0.41402
1708.87204	0.40101
1706.94329	0.38760
1705.01454	0.37418
1703.08579	0.36134
1701.15704	0.34951
1699.22829	0.33909
1697.29954	0.33054
1695.37079	0.32387
1693.44204	0.31868
1691.51329	0.31453
1689.58454	0.31101
1687.65579	0.30788
1685.72704	0.30503
1683.79830	0.30241
1681.86955	0.30009
1679.94080	0.29817
1678.01205	0.29657
1676.08330	0.29511
1674.15455	0.29369
1672.22580	0.29238
1670.29705	0.29126
1668.36830	0.29028
1666.43955	0.28939
1664.51080	0.28861
1662.58205	0.28791
1660.65330	0.28735
1658.72455	0.28705
1656.79580	0.28713
1654.86705	0.28760
1652.93830	0.28832
1651.00955	0.28920
1649.08080	0.29043
1647.15206	0.29210
1645.22331	0.29405
1643.29456	0.29613
1641.36581	0.29841
1639.43706	0.30104
1637.50831	0.30418
1635.57956	0.30783
1633.65081	0.31179
1631.72206	0.31608
1629.79331	0.32096
1627.86456	0.32671
1625.93581	0.33350
1624.00706	0.34146
1622.07831	0.35051
1620.14956	0.36064
1618.22081	0.37200
1616.29206	0.38445
1614.36331	0.39743
1612.43456	0.41051
1610.50582	0.42349
1608.57707	0.43602
1606.64832	0.44759
1604.71957	0.45774
1602.79082	0.46622
1600.86207	0.47293
1598.93332	0.47790
1597.00457	0.48126
1595.07582	0.48315
1593.14707	0.48367
1591.21832	0.48289
1589.28957	0.48090
1587.36082	0.47781
1585.43207	0.47377
1583.50332	0.46893
1581.57457	0.46342
1579.64582	0.45734
1577.71707	0.45077
1575.78832	0.44383
1573.85958	0.43682
1571.93083	0.43005
1570.00208	0.42351
1568.07333	0.41715
1566.14458	0.41104
1564.21583	0.40512
1562.28708	0.39918
1560.35833	0.39293
1558.42958	0.38637
1556.50083	0.38005
1554.57208	0.37458
1552.64333	0.37002
1550.71458	0.36613
1548.78583	0.36260
1546.85708	0.35933
1544.92833	0.35641
1542.99958	0.35402
1541.07083	0.35235
1539.14208	0.35138
1537.21333	0.35102
1535.28459	0.35126
1533.35584	0.35193
1531.42709	0.35276
1529.49834	0.35361
1527.56959	0.35448
1525.64084	0.35536
1523.71209	0.35631
1521.78334	0.35741
1519.85459	0.35877
1517.92584	0.36069
1515.99709	0.36346
1514.06834	0.36724
1512.13959	0.37231
1510.21084	0.37907
1508.28209	0.38785
1506.35334	0.39820
1504.42459	0.40895
1502.49584	0.41954
1500.56709	0.43033
1498.63835	0.44189
1496.70960	0.45439
1494.78085	0.46765
1492.85210	0.48171
1490.92335	0.49684
1488.99460	0.51286
1487.06585	0.52879
1485.13710	0.54339
1483.20835	0.55570
1481.27960	0.56505
1479.35085	0.57102
1477.42210	0.57362
1475.49335	0.57339
1473.56460	0.57121
1471.63585	0.56811
1469.70710	0.56491
1467.77835	0.56192
1465.84960	0.55883
1463.92085	0.55500
1461.99211	0.55011
1460.06336	0.54433
1458.13461	0.53826
1456.20586	0.53291
1454.27711	0.52924
1452.34836	0.52755
1450.41961	0.52737
1448.49086	0.52807
1446.56211	0.52922
1444.63336	0.53070
1442.70461	0.53265
1440.77586	0.53535
1438.84711	0.53914
1436.91836	0.54407
1434.98961	0.54971
1433.06086	0.55536
1431.13211	0.56033
1429.20336	0.56392
1427.27461	0.56566
1425.34587	0.56553
1423.41712	0.56380
1421.48837	0.56092
1419.55962	0.55739
1417.63087	0.55354
1415.70212	0.54956
1413.77337	0.54533
1411.84462	0.54062
1409.91587	0.53537
1407.98712	0.52978
1406.05837	0.52417
1404.12962	0.51890
1402.20087	0.51434
1400.27212	0.51082
1398.34337	0.50860
1396.41462	0.50790
1394.48587	0.50882
1392.55712	0.51127
1390.62837	0.51521
1388.69963	0.52067
1386.77088	0.52740
1384.84213	0.53478
1382.91338	0.54218
1380.98463	0.54933
1379.05588	0.55623
1377.12713	0.56292
1375.19838	0.56931
1373.26963	0.57521
1371.34088	0.58062
1369.41213	0.58578
1367.48338	0.59094
1365.55463	0.59620
1363.62588	0.60143
1361.69713	0.60626
1359.76838	0.61030
1357.83963	0.61329
1355.91088	0.61529
1353.98213	0.61658
1352.05338	0.61752
1350.12464	0.61832
1348.19589	0.61901
1346.26714	0.61949
1344.33839	0.61970
1342.40964	0.61980
1340.48089	0.62012
1338.55214	0.62094
1336.62339	0.62230
1334.69464	0.62392
1332.76589	0.62539
1330.83714	0.62628
1328.90839	0.62627
1326.97964	0.62523
1325.05089	0.62327
1323.12214	0.62064
1321.19339	0.61776
1319.26464	0.61502
1317.33589	0.61273
1315.40714	0.61108
1313.47840	0.61011
1311.54965	0.60977
1309.62090	0.61002
1307.69215	0.61078
1305.76340	0.61198
1303.83465	0.61350
1301.90590	0.61513
1299.97715	0.61663
1298.04840	0.61775
1296.11965	0.61835
1294.19090	0.61838
1292.26215	0.61791
1290.33340	0.61709
1288.40465	0.61614
1286.47590	0.61523
1284.54715	0.61447
1282.61840	0.61390
1280.68965	0.61351
1278.76090	0.61321
1276.83216	0.61283
1274.90341	0.61215
1272.97466	0.61098
1271.04591	0.60922
1269.11716	0.60689
1267.18841	0.60414
1265.25966	0.60117
1263.33091	0.59814
1261.40216	0.59513
1259.47341	0.59211
1257.54466	0.58903
1255.61591	0.58582
1253.68716	0.58253
1251.75841	0.57929
1249.82966	0.57630
1247.90091	0.57373
1245.97216	0.57160
1244.04341	0.56988
1242.11466	0.56849
1240.18592	0.56737
1238.25717	0.56660
1236.32842	0.56638
1234.39967	0.56694
1232.47092	0.56846
1230.54217	0.57094
1228.61342	0.57423
1226.68467	0.57809
1224.75592	0.58225
1222.82717	0.58657
1220.89842	0.59098
1218.96967	0.59554
1217.04092	0.60032
1215.11217	0.60529
1213.18342	0.61028
1211.25467	0.61507
1209.32592	0.61943
1207.39717	0.62326
1205.46842	0.62657
1203.53968	0.62953
1201.61093	0.63229
1199.68218	0.63498
1197.75343	0.63766
1195.82468	0.64023
1193.89593	0.64243
1191.96718	0.64405
1190.03843	0.64495
1188.10968	0.64520
1186.18093	0.64492
1184.25218	0.64420
1182.32343	0.64296
1180.39468	0.64105
1178.46593	0.63838
1176.53718	0.63501
1174.60843	0.63136
1172.67968	0.62803
1170.75093	0.62535
1168.82218	0.62315
1166.89343	0.62105
1164.96469	0.61879
1163.03594	0.61641
1161.10719	0.61411
1159.17844	0.61206
1157.24969	0.61040
1155.32094	0.60923
1153.39219	0.60864
1151.46344	0.60861
1149.53469	0.60903
1147.60594	0.60973
1145.67719	0.61043
1143.74844	0.61089
1141.81969	0.61091
1139.89094	0.61041
1137.96219	0.60941
1136.03344	0.60808
1134.10469	0.60665
1132.17594	0.60533
1130.24719	0.60430
1128.31845	0.60366
1126.38970	0.60340
1124.46095	0.60341
1122.53220	0.60347
1120.60345	0.60338
1118.67470	0.60305
1116.74595	0.60250
1114.81720	0.60176
1112.88845	0.60080
1110.95970	0.59964
1109.03095	0.59834
1107.10220	0.59707
1105.17345	0.59598
1103.24470	0.59505
1101.31595	0.59414
1099.38720	0.59305
1097.45845	0.59166
1095.52970	0.58996
1093.60095	0.58803
1091.67221	0.58595
1089.74346	0.58378
1087.81471	0.58145
1085.88596	0.57889
1083.95721	0.57608
1082.02846	0.57319
1080.09971	0.57064
1078.17096	0.56895
1076.24221	0.56854
1074.31346	0.56940
1072.38471	0.57115
1070.45596	0.57319
1068.52721	0.57501
1066.59846	0.57636
1064.66971	0.57735
1062.74096	0.57833
1060.81221	0.57973
1058.88346	0.58185
1056.95471	0.58474
1055.02597	0.58813
1053.09722	0.59161
1051.16847	0.59495
1049.23972	0.59821
1047.31097	0.60176
1045.38222	0.60605
1043.45347	0.61137
1041.52472	0.61763
1039.59597	0.62433
1037.66722	0.63078
1035.73847	0.63639
1033.80972	0.64107
1031.88097	0.64536
1029.95222	0.65014
1028.02347	0.65599
1026.09472	0.66284
1024.16597	0.67019
1022.23722	0.67740
1020.30847	0.68404
1018.37973	0.69004
1016.45098	0.69561
1014.52223	0.70104
1012.59348	0.70648
1010.66473	0.71185
1008.73598	0.71687
1006.80723	0.72122
1004.87848	0.72478
1002.94973	0.72778
1001.02098	0.73063
999.09223	0.73359
997.16348	0.73671
995.23473	0.73990
993.30598	0.74312
991.37723	0.74640
989.44848	0.74985
987.51973	0.75349
985.59098	0.75722
983.66223	0.76082
981.73348	0.76401
979.80474	0.76667
977.87599	0.76883
975.94724	0.77082
974.01849	0.77318
972.08974	0.77647
970.16099	0.78082
968.23224	0.78580
966.30349	0.79051
964.37474	0.79415
962.44599	0.79647
960.51724	0.79791
958.58849	0.79926
956.65974	0.80124
954.73099	0.80406
952.80224	0.80727
950.87349	0.81001
948.94474	0.81150
947.01599	0.81149
945.08724	0.81038
943.15850	0.80905
941.22975	0.80832
939.30100	0.80847
937.37225	0.80911
935.44350	0.80939
933.51475	0.80859
931.58600	0.80655
929.65725	0.80374
927.72850	0.80107
925.79975	0.79937
923.87100	0.79893
921.94225	0.79939
920.01350	0.79994
918.08475	0.79979
916.15600	0.79874
914.22725	0.79725
912.29850	0.79613
910.36975	0.79596
908.44100	0.79671
906.51226	0.79774
904.58351	0.79821
902.65476	0.79756
900.72601	0.79576
898.79726	0.79331
896.86851	0.79094
894.93976	0.78914
893.01101	0.78782
891.08226	0.78645
889.15351	0.78445
887.22476	0.78166
885.29601	0.77836
883.36726	0.77514
881.43851	0.77255
879.50976	0.77088
877.58101	0.76992
875.65226	0.76911
873.72351	0.76795
871.79476	0.76620
869.86602	0.76394
867.93727	0.76143
866.00852	0.75895
864.07977	0.75645
862.15102	0.75350
860.22227	0.74967
858.29352	0.74489
856.36477	0.73969
854.43602	0.73486
852.50727	0.73113
850.57852	0.72874
848.64977	0.72720
846.72102	0.72547
844.79227	0.72258
842.86352	0.71817
840.93477	0.71258
839.00602	0.70656
837.07727	0.70083
835.14852	0.69582
833.21978	0.69165
831.29103	0.68828
829.36228	0.68570
827.43353	0.68405
825.50478	0.68362
823.57603	0.68477
821.64728	0.68772
819.71853	0.69222
817.78978	0.69746
815.86103	0.70231
813.93228	0.70595
812.00353	0.70818
810.07478	0.70937
808.14603	0.71019
806.21728	0.71122
804.28853	0.71264
802.35978	0.71416
800.43103	0.71526
798.50228	0.71561
796.57353	0.71521
794.64479	0.71431
792.71604	0.71326
790.78729	0.71238
788.85854	0.71178
786.92979	0.71130
785.00104	0.71079
783.07229	0.71025
781.14354	0.70974
779.21479	0.70934
777.28604	0.70913
775.35729	0.70902
773.42854	0.70871
771.49979	0.70787
769.57104	0.70646
767.64229	0.70476
765.71354	0.70314
763.78479	0.70176
761.85604	0.70049
759.92729	0.69903
757.99855	0.69709
756.06980	0.69451
754.14105	0.69144
752.21230	0.68827
750.28355	0.68548
748.35480	0.68334
746.42605	0.68184
744.49730	0.68071
742.56855	0.67963
740.63980	0.67850
738.71105	0.67737
736.78230	0.67629
734.85355	0.67534
732.92480	0.67450
730.99605	0.67360
729.06730	0.67223
727.13855	0.66999
725.20980	0.66682
723.28105	0.66344
721.35231	0.66012
719.42356	0.65706
717.49481	0.65436
715.56606	0.65180
713.63731	0.64898
711.70856	0.64556
709.77981	0.64147
707.85106	0.63697
705.92231	0.63257
703.99356	0.62890
702.06481	0.62639
700.13606	0.62518
698.20731	0.62511
696.27856	0.62576
694.34981	0.62665
692.42106	0.62736
690.49231	0.62774
688.56356	0.62781
686.63481	0.62770
684.70607	0.62744
682.77732	0.62703
680.84857	0.62642
678.91982	0.62561
676.99107	0.62462
675.06232	0.62350
673.13357	0.62230
671.20482	0.62115
669.27607	0.62021
667.34732	0.61953
665.41857	0.61904
663.48982	0.61873
661.56107	0.61873
659.63232	0.61898
657.70357	0.61930
655.77482	0.61954
653.84607	0.61965
651.91732	0.61970
649.98857	0.61977
648.05983	0.61995
646.13108	0.62021
644.20233	0.62042
642.27358	0.62043
640.34483	0.62016
638.41608	0.61958
636.48733	0.61871
634.55858	0.61756
632.62983	0.61618
630.70108	0.61472
628.77233	0.61361
626.84358	0.61333
624.91483	0.61348
622.98608	0.61312
621.05733	0.61098
619.12858	0.60764
617.19983	0.60635
615.27108	0.60860
613.34233	0.61187
611.41358	0.61367
609.48484	0.61417
607.55609	0.61439
605.62734	0.61467
603.69859	0.61478
601.76984	0.61454
599.84109	0.61423
597.91234	0.61420
595.98359	0.61442
594.05484	0.61473
592.12609	0.61539
590.19734	0.61662
588.26859	0.61786
586.33984	0.61829
584.41109	0.61771
582.48234	0.61665
580.55359	0.61585
578.62484	0.61577
576.69609	0.61662
574.76734	0.61824
572.83860	0.61980
570.90985	0.62033
568.98110	0.61980
567.05235	0.61897
565.12360	0.61857
563.19485	0.61890
561.26610	0.61992
559.33735	0.62142
557.40860	0.62294
555.47985	0.62393
553.55110	0.62406
551.62235	0.62343
549.69360	0.62262
547.76485	0.62244
545.83610	0.62345
543.90735	0.62542
541.97860	0.62746
540.04985	0.62884
538.12110	0.62952
536.19236	0.63001
534.26361	0.63071
532.33486	0.63159
530.40611	0.63219
528.47736	0.63233
526.54861	0.63270
524.61986	0.63399
522.69111	0.63526
520.76236	0.63534
518.83361	0.63513
516.90486	0.63648
514.97611	0.63948
513.04736	0.64257
511.11861	0.64456
509.18986	0.64548
507.26111	0.64592
505.33236	0.64634
503.40361	0.64717
501.47486	0.64904
499.54612	0.65155
497.61737	0.65298
495.68862	0.65246
493.75987	0.65098
491.83112	0.65028
489.90237	0.65097
487.97362	0.65204
486.04487	0.65268
484.11612	0.65339
482.18737	0.65457
480.25862	0.65547
478.32987	0.65532
476.40112	0.65418
474.47237	0.65287
472.54362	0.65310
470.61487	0.65578
468.68612	0.65953
466.75737	0.66243
464.82862	0.66368
462.89988	0.66319
460.97113	0.66155
459.04238	0.66071
457.11363	0.66316
455.18488	0.66856
453.25613	0.67407
451.32738	0.67807
449.39863	0.68019
447.46988	0.68077
445.54113	0.68133
443.61238	0.68344
441.68363	0.68747
439.75488	0.69185
437.82613	0.69469
435.89738	0.69625
433.96863	0.69789
432.03988	0.69990
430.11113	0.70160
428.18238	0.70221
426.25363	0.70135
424.32489	0.69911
422.39614	0.69509
420.46739	0.69088
418.53864	0.69238
416.60989	0.70158
414.68114	0.71144
412.75239	0.71690
410.82364	0.71923
408.89489	0.72102
406.96614	0.72322
405.03739	0.72505
403.10864	0.72422
401.17989	0.71885
399.25114	0.71025
