# Supplementary material for: Relationship between Soybean Protein Isolate and Textural Properties of Texturized Vegetable Protein
Source: Molecules. 2023 Nov 7;28(22):7465. doi: 10.3390/molecules28227465 (PMC10672934; doi:10.3390/molecules28227465)
Supplement: Supplementary file 1 [file molecules-28-07465-s001.zip › FTIR-Secondary structure of proteins/970W-3-20230320.0.dpt]

3996.36892	0.88120
3994.44017	0.88099
3992.51142	0.88077
3990.58267	0.88055
3988.65392	0.88031
3986.72517	0.88008
3984.79642	0.87988
3982.86767	0.87971
3980.93893	0.87956
3979.01018	0.87938
3977.08143	0.87913
3975.15268	0.87880
3973.22393	0.87845
3971.29518	0.87816
3969.36643	0.87798
3967.43768	0.87786
3965.50893	0.87773
3963.58018	0.87757
3961.65143	0.87734
3959.72268	0.87705
3957.79393	0.87672
3955.86518	0.87631
3953.93643	0.87578
3952.00768	0.87517
3950.07893	0.87462
3948.15018	0.87418
3946.22143	0.87392
3944.29269	0.87392
3942.36394	0.87411
3940.43519	0.87424
3938.50644	0.87400
3936.57769	0.87330
3934.64894	0.87240
3932.72019	0.87173
3930.79144	0.87150
3928.86269	0.87150
3926.93394	0.87149
3925.00519	0.87136
3923.07644	0.87108
3921.14769	0.87080
3919.21894	0.87076
3917.29019	0.87113
3915.36144	0.87169
3913.43269	0.87198
3911.50394	0.87151
3909.57519	0.87005
3907.64644	0.86792
3905.71770	0.86587
3903.78895	0.86469
3901.86020	0.86481
3899.93145	0.86593
3898.00270	0.86710
3896.07395	0.86764
3894.14520	0.86765
3892.21645	0.86732
3890.28770	0.86658
3888.35895	0.86555
3886.43020	0.86463
3884.50145	0.86411
3882.57270	0.86412
3880.64395	0.86438
3878.71520	0.86426
3876.78645	0.86348
3874.85770	0.86228
3872.92895	0.86103
3871.00020	0.86019
3869.07146	0.85985
3867.14271	0.85992
3865.21396	0.86027
3863.28521	0.86046
3861.35646	0.85995
3859.42771	0.85875
3857.49896	0.85751
3855.57021	0.85709
3853.64146	0.85774
3851.71271	0.85869
3849.78396	0.85913
3847.85521	0.85874
3845.92646	0.85750
3843.99771	0.85572
3842.06896	0.85402
3840.14021	0.85317
3838.21146	0.85341
3836.28271	0.85427
3834.35396	0.85512
3832.42522	0.85551
3830.49647	0.85519
3828.56772	0.85419
3826.63897	0.85271
3824.71022	0.85112
3822.78147	0.84999
3820.85272	0.84958
3818.92397	0.84983
3816.99522	0.85062
3815.06647	0.85135
3813.13772	0.85138
3811.20897	0.85059
3809.28022	0.84926
3807.35147	0.84768
3805.42272	0.84615
3803.49397	0.84516
3801.56522	0.84494
3799.63647	0.84519
3797.70772	0.84572
3795.77898	0.84628
3793.85023	0.84654
3791.92148	0.84629
3789.99273	0.84550
3788.06398	0.84437
3786.13523	0.84320
3784.20648	0.84224
3782.27773	0.84160
3780.34898	0.84128
3778.42023	0.84092
3776.49148	0.84013
3774.56273	0.83883
3772.63398	0.83724
3770.70523	0.83568
3768.77648	0.83431
3766.84773	0.83317
3764.91898	0.83208
3762.99023	0.83078
3761.06148	0.82914
3759.13274	0.82706
3757.20399	0.82444
3755.27524	0.82146
3753.34649	0.81856
3751.41774	0.81597
3749.48899	0.81356
3747.56024	0.81107
3745.63149	0.80826
3743.70274	0.80446
3741.77399	0.79920
3739.84524	0.79285
3737.91649	0.78646
3735.98774	0.78118
3734.05899	0.77734
3732.13024	0.77430
3730.20149	0.77147
3728.27274	0.76932
3726.34399	0.76888
3724.41524	0.77078
3722.48649	0.77479
3720.55775	0.77976
3718.62900	0.78397
3716.70025	0.78583
3714.77150	0.78464
3712.84275	0.78089
3710.91400	0.77594
3708.98525	0.77112
3707.05650	0.76724
3705.12775	0.76454
3703.19900	0.76284
3701.27025	0.76153
3699.34150	0.76007
3697.41275	0.75828
3695.48400	0.75637
3693.55525	0.75480
3691.62650	0.75405
3689.69775	0.75398
3687.76900	0.75370
3685.84025	0.75234
3683.91151	0.74968
3681.98276	0.74585
3680.05401	0.74130
3678.12526	0.73667
3676.19651	0.73248
3674.26776	0.72885
3672.33901	0.72581
3670.41026	0.72330
3668.48151	0.72076
3666.55276	0.71773
3664.62401	0.71403
3662.69526	0.70961
3660.76651	0.70447
3658.83776	0.69869
3656.90901	0.69235
3654.98026	0.68550
3653.05151	0.67849
3651.12276	0.67189
3649.19401	0.66615
3647.26527	0.66127
3645.33652	0.65671
3643.40777	0.65175
3641.47902	0.64592
3639.55027	0.63905
3637.62152	0.63122
3635.69277	0.62273
3633.76402	0.61408
3631.83527	0.60591
3629.90652	0.59881
3627.97777	0.59304
3626.04902	0.58844
3624.12027	0.58479
3622.19152	0.58180
3620.26277	0.57913
3618.33402	0.57643
3616.40527	0.57337
3614.47652	0.56971
3612.54777	0.56511
3610.61903	0.55958
3608.69028	0.55366
3606.76153	0.54787
3604.83278	0.54245
3602.90403	0.53733
3600.97528	0.53247
3599.04653	0.52785
3597.11778	0.52349
3595.18903	0.51941
3593.26028	0.51560
3591.33153	0.51207
3589.40278	0.50896
3587.47403	0.50638
3585.54528	0.50416
3583.61653	0.50195
3581.68778	0.49946
3579.75903	0.49659
3577.83028	0.49333
3575.90153	0.48968
3573.97279	0.48560
3572.04404	0.48114
3570.11529	0.47656
3568.18654	0.47237
3566.25779	0.46896
3564.32904	0.46628
3562.40029	0.46392
3560.47154	0.46151
3558.54279	0.45884
3556.61404	0.45586
3554.68529	0.45267
3552.75654	0.44939
3550.82779	0.44612
3548.89904	0.44299
3546.97029	0.44019
3545.04154	0.43776
3543.11279	0.43554
3541.18404	0.43332
3539.25529	0.43096
3537.32654	0.42848
3535.39780	0.42593
3533.46905	0.42333
3531.54030	0.42073
3529.61155	0.41820
3527.68280	0.41584
3525.75405	0.41369
3523.82530	0.41173
3521.89655	0.40990
3519.96780	0.40813
3518.03905	0.40633
3516.11030	0.40444
3514.18155	0.40243
3512.25280	0.40035
3510.32405	0.39825
3508.39530	0.39619
3506.46655	0.39422
3504.53780	0.39238
3502.60905	0.39067
3500.68030	0.38904
3498.75156	0.38743
3496.82281	0.38579
3494.89406	0.38409
3492.96531	0.38234
3491.03656	0.38059
3489.10781	0.37887
3487.17906	0.37720
3485.25031	0.37558
3483.32156	0.37399
3481.39281	0.37242
3479.46406	0.37086
3477.53531	0.36933
3475.60656	0.36783
3473.67781	0.36639
3471.74906	0.36501
3469.82031	0.36365
3467.89156	0.36228
3465.96281	0.36089
3464.03406	0.35951
3462.10532	0.35820
3460.17657	0.35697
3458.24782	0.35581
3456.31907	0.35466
3454.39032	0.35344
3452.46157	0.35212
3450.53282	0.35072
3448.60407	0.34932
3446.67532	0.34801
3444.74657	0.34679
3442.81782	0.34564
3440.88907	0.34449
3438.96032	0.34330
3437.03157	0.34206
3435.10282	0.34078
3433.17407	0.33952
3431.24532	0.33832
3429.31657	0.33718
3427.38782	0.33606
3425.45908	0.33492
3423.53033	0.33376
3421.60158	0.33264
3419.67283	0.33159
3417.74408	0.33063
3415.81533	0.32974
3413.88658	0.32889
3411.95783	0.32807
3410.02908	0.32725
3408.10033	0.32639
3406.17158	0.32548
3404.24283	0.32455
3402.31408	0.32367
3400.38533	0.32290
3398.45658	0.32223
3396.52783	0.32157
3394.59908	0.32088
3392.67033	0.32013
3390.74158	0.31937
3388.81284	0.31861
3386.88409	0.31785
3384.95534	0.31709
3383.02659	0.31632
3381.09784	0.31552
3379.16909	0.31466
3377.24034	0.31373
3375.31159	0.31272
3373.38284	0.31166
3371.45409	0.31061
3369.52534	0.30961
3367.59659	0.30868
3365.66784	0.30780
3363.73909	0.30692
3361.81034	0.30600
3359.88159	0.30505
3357.95284	0.30412
3356.02409	0.30321
3354.09534	0.30236
3352.16659	0.30153
3350.23785	0.30073
3348.30910	0.29991
3346.38035	0.29904
3344.45160	0.29814
3342.52285	0.29724
3340.59410	0.29639
3338.66535	0.29562
3336.73660	0.29492
3334.80785	0.29424
3332.87910	0.29352
3330.95035	0.29273
3329.02160	0.29191
3327.09285	0.29110
3325.16410	0.29037
3323.23535	0.28973
3321.30660	0.28913
3319.37785	0.28850
3317.44910	0.28783
3315.52035	0.28713
3313.59161	0.28642
3311.66286	0.28576
3309.73411	0.28519
3307.80536	0.28473
3305.87661	0.28436
3303.94786	0.28406
3302.01911	0.28377
3300.09036	0.28348
3298.16161	0.28324
3296.23286	0.28311
3294.30411	0.28312
3292.37536	0.28330
3290.44661	0.28361
3288.51786	0.28400
3286.58911	0.28447
3284.66036	0.28500
3282.73161	0.28565
3280.80286	0.28647
3278.87411	0.28745
3276.94537	0.28860
3275.01662	0.28990
3273.08787	0.29134
3271.15912	0.29294
3269.23037	0.29468
3267.30162	0.29658
3265.37287	0.29861
3263.44412	0.30074
3261.51537	0.30292
3259.58662	0.30513
3257.65787	0.30734
3255.72912	0.30954
3253.80037	0.31175
3251.87162	0.31395
3249.94287	0.31611
3248.01412	0.31822
3246.08537	0.32027
3244.15662	0.32224
3242.22787	0.32410
3240.29913	0.32586
3238.37038	0.32753
3236.44163	0.32912
3234.51288	0.33066
3232.58413	0.33215
3230.65538	0.33359
3228.72663	0.33497
3226.79788	0.33627
3224.86913	0.33749
3222.94038	0.33867
3221.01163	0.33985
3219.08288	0.34107
3217.15413	0.34231
3215.22538	0.34356
3213.29663	0.34479
3211.36788	0.34601
3209.43913	0.34727
3207.51038	0.34860
3205.58163	0.35003
3203.65289	0.35153
3201.72414	0.35308
3199.79539	0.35465
3197.86664	0.35626
3195.93789	0.35796
3194.00914	0.35978
3192.08039	0.36172
3190.15164	0.36378
3188.22289	0.36591
3186.29414	0.36810
3184.36539	0.37032
3182.43664	0.37256
3180.50789	0.37485
3178.57914	0.37721
3176.65039	0.37968
3174.72164	0.38224
3172.79289	0.38485
3170.86414	0.38746
3168.93539	0.39005
3167.00664	0.39261
3165.07790	0.39516
3163.14915	0.39773
3161.22040	0.40033
3159.29165	0.40297
3157.36290	0.40559
3155.43415	0.40817
3153.50540	0.41070
3151.57665	0.41318
3149.64790	0.41564
3147.71915	0.41809
3145.79040	0.42052
3143.86165	0.42293
3141.93290	0.42530
3140.00415	0.42759
3138.07540	0.42980
3136.14665	0.43192
3134.21790	0.43395
3132.28915	0.43590
3130.36040	0.43776
3128.43166	0.43953
3126.50291	0.44119
3124.57416	0.44269
3122.64541	0.44402
3120.71666	0.44519
3118.78791	0.44627
3116.85916	0.44730
3114.93041	0.44831
3113.00166	0.44925
3111.07291	0.45007
3109.14416	0.45075
3107.21541	0.45126
3105.28666	0.45162
3103.35791	0.45183
3101.42916	0.45194
3099.50041	0.45198
3097.57166	0.45196
3095.64291	0.45184
3093.71416	0.45158
3091.78542	0.45121
3089.85667	0.45079
3087.92792	0.45040
3085.99917	0.45008
3084.07042	0.44985
3082.14167	0.44974
3080.21292	0.44980
3078.28417	0.45001
3076.35542	0.45034
3074.42667	0.45071
3072.49792	0.45108
3070.56917	0.45147
3068.64042	0.45198
3066.71167	0.45270
3064.78292	0.45369
3062.85417	0.45494
3060.92542	0.45641
3058.99667	0.45809
3057.06792	0.45997
3055.13918	0.46204
3053.21043	0.46425
3051.28168	0.46655
3049.35293	0.46889
3047.42418	0.47127
3045.49543	0.47366
3043.56668	0.47605
3041.63793	0.47846
3039.70918	0.48085
3037.78043	0.48317
3035.85168	0.48544
3033.92293	0.48771
3031.99418	0.49006
3030.06543	0.49256
3028.13668	0.49519
3026.20793	0.49796
3024.27918	0.50079
3022.35043	0.50357
3020.42168	0.50615
3018.49294	0.50842
3016.56419	0.51038
3014.63544	0.51214
3012.70669	0.51384
3010.77794	0.51555
3008.84919	0.51723
3006.92044	0.51877
3004.99169	0.52004
3003.06294	0.52093
3001.13419	0.52132
2999.20544	0.52106
2997.27669	0.52010
2995.34794	0.51845
2993.41919	0.51613
2991.49044	0.51311
2989.56169	0.50931
2987.63294	0.50473
2985.70419	0.49944
2983.77544	0.49359
2981.84669	0.48735
2979.91795	0.48096
2977.98920	0.47455
2976.06045	0.46819
2974.13170	0.46196
2972.20295	0.45597
2970.27420	0.45035
2968.34545	0.44532
2966.41670	0.44117
2964.48795	0.43816
2962.55920	0.43649
2960.63045	0.43624
2958.70170	0.43742
2956.77295	0.43988
2954.84420	0.44331
2952.91545	0.44718
2950.98670	0.45082
2949.05795	0.45359
2947.12920	0.45500
2945.20045	0.45483
2943.27171	0.45317
2941.34296	0.45042
2939.41421	0.44718
2937.48546	0.44406
2935.55671	0.44156
2933.62796	0.44002
2931.69921	0.43953
2929.77046	0.44009
2927.84171	0.44164
2925.91296	0.44415
2923.98421	0.44760
2922.05546	0.45199
2920.12671	0.45724
2918.19796	0.46322
2916.26921	0.46972
2914.34046	0.47645
2912.41171	0.48313
2910.48296	0.48954
2908.55421	0.49556
2906.62547	0.50120
2904.69672	0.50649
2902.76797	0.51146
2900.83922	0.51612
2898.91047	0.52046
2896.98172	0.52448
2895.05297	0.52817
2893.12422	0.53145
2891.19547	0.53419
2889.26672	0.53617
2887.33797	0.53721
2885.40922	0.53720
2883.48047	0.53614
2881.55172	0.53424
2879.62297	0.53191
2877.69422	0.52977
2875.76547	0.52853
2873.83672	0.52884
2871.90797	0.53103
2869.97923	0.53495
2868.05048	0.54004
2866.12173	0.54556
2864.19298	0.55078
2862.26423	0.55517
2860.33548	0.55862
2858.40673	0.56142
2856.47798	0.56419
2854.54923	0.56763
2852.62048	0.57237
2850.69173	0.57867
2848.76298	0.58632
2846.83423	0.59464
2844.90548	0.60279
2842.97673	0.61009
2841.04798	0.61626
2839.11923	0.62142
2837.19048	0.62585
2835.26173	0.62979
2833.33299	0.63339
2831.40424	0.63671
2829.47549	0.63973
2827.54674	0.64241
2825.61799	0.64483
2823.68924	0.64708
2821.76049	0.64929
2819.83174	0.65152
2817.90299	0.65379
2815.97424	0.65604
2814.04549	0.65821
2812.11674	0.66026
2810.18799	0.66222
2808.25924	0.66416
2806.33049	0.66615
2804.40174	0.66820
2802.47299	0.67027
2800.54424	0.67230
2798.61549	0.67428
2796.68674	0.67622
2794.75800	0.67809
2792.82925	0.67993
2790.90050	0.68182
2788.97175	0.68385
2787.04300	0.68597
2785.11425	0.68806
2783.18550	0.69002
2781.25675	0.69189
2779.32800	0.69368
2777.39925	0.69546
2775.47050	0.69728
2773.54175	0.69919
2771.61300	0.70114
2769.68425	0.70305
2767.75550	0.70489
2765.82675	0.70668
2763.89800	0.70847
2761.96925	0.71032
2760.04050	0.71226
2758.11176	0.71425
2756.18301	0.71621
2754.25426	0.71807
2752.32551	0.71983
2750.39676	0.72153
2748.46801	0.72326
2746.53926	0.72508
2744.61051	0.72697
2742.68176	0.72885
2740.75301	0.73069
2738.82426	0.73249
2736.89551	0.73430
2734.96676	0.73616
2733.03801	0.73807
2731.10926	0.74000
2729.18051	0.74191
2727.25176	0.74381
2725.32301	0.74572
2723.39426	0.74768
2721.46552	0.74969
2719.53677	0.75173
2717.60802	0.75376
2715.67927	0.75572
2713.75052	0.75756
2711.82177	0.75926
2709.89302	0.76089
2707.96427	0.76249
2706.03552	0.76407
2704.10677	0.76561
2702.17802	0.76705
2700.24927	0.76838
2698.32052	0.76957
2696.39177	0.77067
2694.46302	0.77177
2692.53427	0.77294
2690.60552	0.77420
2688.67677	0.77548
2686.74802	0.77670
2684.81928	0.77777
2682.89053	0.77871
2680.96178	0.77963
2679.03303	0.78066
2677.10428	0.78188
2675.17553	0.78323
2673.24678	0.78459
2671.31803	0.78587
2669.38928	0.78698
2667.46053	0.78799
2665.53178	0.78898
2663.60303	0.79007
2661.67428	0.79129
2659.74553	0.79259
2657.81678	0.79385
2655.88803	0.79494
2653.95928	0.79586
2652.03053	0.79669
2650.10178	0.79757
2648.17304	0.79860
2646.24429	0.79978
2644.31554	0.80101
2642.38679	0.80212
2640.45804	0.80301
2638.52929	0.80372
2636.60054	0.80442
2634.67179	0.80528
2632.74304	0.80637
2630.81429	0.80759
2628.88554	0.80878
2626.95679	0.80976
2625.02804	0.81050
2623.09929	0.81109
2621.17054	0.81175
2619.24179	0.81267
2617.31304	0.81389
2615.38429	0.81526
2613.45554	0.81652
2611.52679	0.81750
2609.59805	0.81817
2607.66930	0.81875
2605.74055	0.81951
2603.81180	0.82062
2601.88305	0.82204
2599.95430	0.82352
2598.02555	0.82476
2596.09680	0.82558
2594.16805	0.82606
2592.23930	0.82651
2590.31055	0.82722
2588.38180	0.82833
2586.45305	0.82973
2584.52430	0.83112
2582.59555	0.83217
2580.66680	0.83278
2578.73805	0.83309
2576.80930	0.83345
2574.88055	0.83415
2572.95181	0.83526
2571.02306	0.83657
2569.09431	0.83775
2567.16556	0.83854
2565.23681	0.83891
2563.30806	0.83908
2561.37931	0.83939
2559.45056	0.84011
2557.52181	0.84123
2555.59306	0.84250
2553.66431	0.84356
2551.73556	0.84420
2549.80681	0.84447
2547.87806	0.84464
2545.94931	0.84505
2544.02056	0.84587
2542.09181	0.84699
2540.16306	0.84813
2538.23431	0.84896
2536.30557	0.84936
2534.37682	0.84950
2532.44807	0.84969
2530.51932	0.85022
2528.59057	0.85112
2526.66182	0.85222
2524.73307	0.85319
2522.80432	0.85378
2520.87557	0.85401
2518.94682	0.85411
2517.01807	0.85441
2515.08932	0.85513
2513.16057	0.85620
2511.23182	0.85732
2509.30307	0.85816
2507.37432	0.85856
2505.44557	0.85868
2503.51682	0.85886
2501.58807	0.85939
2499.65933	0.86038
2497.73058	0.86164
2495.80183	0.86283
2493.87308	0.86361
2491.94433	0.86392
2490.01558	0.86402
2488.08683	0.86431
2486.15808	0.86506
2484.22933	0.86630
2482.30058	0.86772
2480.37183	0.86889
2478.44308	0.86952
2476.51433	0.86966
2474.58558	0.86967
2472.65683	0.86999
2470.72808	0.87085
2468.79933	0.87216
2466.87058	0.87356
2464.94183	0.87460
2463.01308	0.87506
2461.08434	0.87505
2459.15559	0.87500
2457.22684	0.87532
2455.29809	0.87623
2453.36934	0.87753
2451.44059	0.87882
2449.51184	0.87964
2447.58309	0.87986
2445.65434	0.87970
2443.72559	0.87961
2441.79684	0.88001
2439.86809	0.88100
2437.93934	0.88230
2436.01059	0.88347
2434.08184	0.88414
2432.15309	0.88426
2430.22434	0.88411
2428.29559	0.88415
2426.36684	0.88467
2424.43810	0.88569
2422.50935	0.88689
2420.58060	0.88784
2418.65185	0.88827
2416.72310	0.88821
2414.79435	0.88800
2412.86560	0.88807
2410.93685	0.88864
2409.00810	0.88963
2407.07935	0.89068
2405.15060	0.89139
2403.22185	0.89159
2401.29310	0.89150
2399.36435	0.89151
2397.43560	0.89163
2395.50685	0.89177
2393.57810	0.89183
2391.64935	0.89171
2389.72060	0.89134
2387.79186	0.89071
2385.86311	0.88984
2383.93436	0.88887
2382.00561	0.88800
2380.07686	0.88743
2378.14811	0.88736
2376.21936	0.88789
2374.29061	0.88903
2372.36186	0.89065
2370.43311	0.89258
2368.50436	0.89464
2366.57561	0.89655
2364.64686	0.89799
2362.71811	0.89871
2360.78936	0.89852
2358.86061	0.89728
2356.93186	0.89491
2355.00311	0.89160
2353.07436	0.88807
2351.14562	0.88529
2349.21687	0.88401
2347.28812	0.88444
2345.35937	0.88635
2343.43062	0.88916
2341.50187	0.89208
2339.57312	0.89438
2337.64437	0.89570
2335.71562	0.89593
2333.78687	0.89508
2331.85812	0.89336
2329.92937	0.89117
2328.00062	0.88889
2326.07187	0.88691
2324.14312	0.88565
2322.21437	0.88533
2320.28562	0.88571
2318.35687	0.88626
2316.42812	0.88659
2314.49938	0.88674
2312.57063	0.88699
2310.64188	0.88757
2308.71313	0.88847
2306.78438	0.88957
2304.85563	0.89068
2302.92688	0.89160
2300.99813	0.89223
2299.06938	0.89258
2297.14063	0.89270
2295.21188	0.89268
2293.28313	0.89266
2291.35438	0.89273
2289.42563	0.89293
2287.49688	0.89317
2285.56813	0.89332
2283.63938	0.89328
2281.71063	0.89313
2279.78188	0.89311
2277.85313	0.89337
2275.92439	0.89390
2273.99564	0.89452
2272.06689	0.89500
2270.13814	0.89519
2268.20939	0.89506
2266.28064	0.89472
2264.35189	0.89434
2262.42314	0.89406
2260.49439	0.89389
2258.56564	0.89374
2256.63689	0.89343
2254.70814	0.89273
2252.77939	0.89149
2250.85064	0.88986
2248.92189	0.88861
2246.99314	0.88883
2245.06439	0.88975
2243.13564	0.89064
2241.20689	0.89121
2239.27815	0.89142
2237.34940	0.89135
2235.42065	0.89116
2233.49190	0.89102
2231.56315	0.89102
2229.63440	0.89115
2227.70565	0.89126
2225.77690	0.89118
2223.84815	0.89085
2221.91940	0.89034
2219.99065	0.88983
2218.06190	0.88948
2216.13315	0.88935
2214.20440	0.88936
2212.27565	0.88932
2210.34690	0.88907
2208.41815	0.88859
2206.48940	0.88799
2204.56065	0.88748
2202.63191	0.88718
2200.70316	0.88712
2198.77441	0.88717
2196.84566	0.88711
2194.91691	0.88677
2192.98816	0.88617
2191.05941	0.88549
2189.13066	0.88495
2187.20191	0.88469
2185.27316	0.88469
2183.34441	0.88476
2181.41566	0.88466
2179.48691	0.88426
2177.55816	0.88363
2175.62941	0.88297
2173.70066	0.88251
2171.77191	0.88234
2169.84316	0.88239
2167.91441	0.88242
2165.98567	0.88219
2164.05692	0.88165
2162.12817	0.88093
2160.19942	0.88031
2158.27067	0.87998
2156.34192	0.87996
2154.41317	0.88009
2152.48442	0.88010
2150.55567	0.87980
2148.62692	0.87920
2146.69817	0.87850
2144.76942	0.87799
2142.84067	0.87779
2140.91192	0.87784
2138.98317	0.87792
2137.05442	0.87783
2135.12567	0.87746
2133.19692	0.87685
2131.26817	0.87619
2129.33943	0.87577
2127.41068	0.87576
2125.48193	0.87604
2123.55318	0.87629
2121.62443	0.87621
2119.69568	0.87567
2117.76693	0.87484
2115.83818	0.87413
2113.90943	0.87391
2111.98068	0.87421
2110.05193	0.87472
2108.12318	0.87503
2106.19443	0.87488
2104.26568	0.87427
2102.33693	0.87351
2100.40818	0.87302
2098.47943	0.87300
2096.55068	0.87329
2094.62193	0.87360
2092.69318	0.87369
2090.76444	0.87346
2088.83569	0.87303
2086.90694	0.87260
2084.97819	0.87238
2083.04944	0.87244
2081.12069	0.87266
2079.19194	0.87286
2077.26319	0.87285
2075.33444	0.87259
2073.40569	0.87216
2071.47694	0.87176
2069.54819	0.87158
2067.61944	0.87167
2065.69069	0.87193
2063.76194	0.87210
2061.83319	0.87200
2059.90444	0.87162
2057.97569	0.87115
2056.04694	0.87082
2054.11820	0.87077
2052.18945	0.87099
2050.26070	0.87122
2048.33195	0.87120
2046.40320	0.87081
2044.47445	0.87016
2042.54570	0.86955
2040.61695	0.86924
2038.68820	0.86930
2036.75945	0.86958
2034.83070	0.86980
2032.90195	0.86971
2030.97320	0.86923
2029.04445	0.86853
2027.11570	0.86785
2025.18695	0.86743
2023.25820	0.86729
2021.32945	0.86728
2019.40070	0.86719
2017.47196	0.86690
2015.54321	0.86639
2013.61446	0.86579
2011.68571	0.86529
2009.75696	0.86501
2007.82821	0.86493
2005.89946	0.86487
2003.97071	0.86458
2002.04196	0.86395
2000.11321	0.86305
1998.18446	0.86204
1996.25571	0.86112
1994.32696	0.86044
1992.39821	0.86004
1990.46946	0.85976
1988.54071	0.85939
1986.61196	0.85885
1984.68321	0.85820
1982.75446	0.85761
1980.82572	0.85719
1978.89697	0.85685
1976.96822	0.85640
1975.03947	0.85563
1973.11072	0.85447
1971.18197	0.85309
1969.25322	0.85185
1967.32447	0.85105
1965.39572	0.85068
1963.46697	0.85049
1961.53822	0.85011
1959.60947	0.84928
1957.68072	0.84809
1955.75197	0.84683
1953.82322	0.84578
1951.89447	0.84503
1949.96572	0.84442
1948.03697	0.84363
1946.10822	0.84251
1944.17948	0.84113
1942.25073	0.83977
1940.32198	0.83870
1938.39323	0.83804
1936.46448	0.83769
1934.53573	0.83738
1932.60698	0.83678
1930.67823	0.83561
1928.74948	0.83383
1926.82073	0.83166
1924.89198	0.82955
1922.96323	0.82787
1921.03448	0.82674
1919.10573	0.82597
1917.17698	0.82515
1915.24823	0.82392
1913.31948	0.82228
1911.39073	0.82050
1909.46198	0.81890
1907.53323	0.81765
1905.60449	0.81665
1903.67574	0.81555
1901.74699	0.81408
1899.81824	0.81212
1897.88949	0.80987
1895.96074	0.80764
1894.03199	0.80567
1892.10324	0.80409
1890.17449	0.80277
1888.24574	0.80143
1886.31699	0.79988
1884.38824	0.79815
1882.45949	0.79638
1880.53074	0.79471
1878.60199	0.79311
1876.67324	0.79135
1874.74449	0.78913
1872.81574	0.78637
1870.88699	0.78339
1868.95825	0.78070
1867.02950	0.77864
1865.10075	0.77720
1863.17200	0.77602
1861.24325	0.77465
1859.31450	0.77276
1857.38575	0.77026
1855.45700	0.76727
1853.52825	0.76404
1851.59950	0.76078
1849.67075	0.75764
1847.74200	0.75467
1845.81325	0.75189
1843.88450	0.74920
1841.95575	0.74638
1840.02700	0.74342
1838.09825	0.74042
1836.16950	0.73746
1834.24075	0.73448
1832.31201	0.73138
1830.38326	0.72800
1828.45451	0.72429
1826.52576	0.72051
1824.59701	0.71695
1822.66826	0.71373
1820.73951	0.71078
1818.81076	0.70785
1816.88201	0.70457
1814.95326	0.70073
1813.02451	0.69638
1811.09576	0.69178
1809.16701	0.68717
1807.23826	0.68272
1805.30951	0.67838
1803.38076	0.67399
1801.45201	0.66942
1799.52326	0.66459
1797.59451	0.65947
1795.66577	0.65424
1793.73702	0.64921
1791.80827	0.64453
1789.87952	0.64009
1787.95077	0.63559
1786.02202	0.63065
1784.09327	0.62510
1782.16452	0.61911
1780.23577	0.61291
1778.30702	0.60668
1776.37827	0.60052
1774.44952	0.59428
1772.52077	0.58778
1770.59202	0.58090
1768.66327	0.57380
1766.73452	0.56659
1764.80577	0.55926
1762.87702	0.55169
1760.94827	0.54372
1759.01953	0.53525
1757.09078	0.52617
1755.16203	0.51639
1753.23328	0.50613
1751.30453	0.49588
1749.37578	0.48631
1747.44703	0.47789
1745.51828	0.47056
1743.58953	0.46383
1741.66078	0.45709
1739.73203	0.44988
1737.80328	0.44206
1735.87453	0.43378
1733.94578	0.42527
1732.01703	0.41684
1730.08828	0.40866
1728.15953	0.40037
1726.23078	0.39142
1724.30203	0.38151
1722.37328	0.37057
1720.44454	0.35867
1718.51579	0.34597
1716.58704	0.33289
1714.65829	0.32005
1712.72954	0.30756
1710.80079	0.29503
1708.87204	0.28215
1706.94329	0.26895
1705.01454	0.25587
1703.08579	0.24346
1701.15704	0.23211
1699.22829	0.22211
1697.29954	0.21387
1695.37079	0.20738
1693.44204	0.20227
1691.51329	0.19815
1689.58454	0.19465
1687.65579	0.19154
1685.72704	0.18874
1683.79830	0.18622
1681.86955	0.18401
1679.94080	0.18213
1678.01205	0.18050
1676.08330	0.17898
1674.15455	0.17753
1672.22580	0.17623
1670.29705	0.17514
1668.36830	0.17422
1666.43955	0.17339
1664.51080	0.17264
1662.58205	0.17195
1660.65330	0.17135
1658.72455	0.17094
1656.79580	0.17082
1654.86705	0.17105
1652.93830	0.17157
1651.00955	0.17233
1649.08080	0.17341
1647.15206	0.17487
1645.22331	0.17658
1643.29456	0.17844
1641.36581	0.18048
1639.43706	0.18284
1637.50831	0.18570
1635.57956	0.18912
1633.65081	0.19290
1631.72206	0.19701
1629.79331	0.20164
1627.86456	0.20701
1625.93581	0.21331
1624.00706	0.22061
1622.07831	0.22884
1620.14956	0.23801
1618.22081	0.24829
1616.29206	0.25967
1614.36331	0.27172
1612.43456	0.28405
1610.50582	0.29644
1608.57707	0.30853
1606.64832	0.31977
1604.71957	0.32968
1602.79082	0.33799
1600.86207	0.34464
1598.93332	0.34966
1597.00457	0.35317
1595.07582	0.35523
1593.14707	0.35582
1591.21832	0.35493
1589.28957	0.35267
1587.36082	0.34921
1585.43207	0.34481
1583.50332	0.33972
1581.57457	0.33407
1579.64582	0.32791
1577.71707	0.32127
1575.78832	0.31427
1573.85958	0.30725
1571.93083	0.30048
1570.00208	0.29402
1568.07333	0.28787
1566.14458	0.28204
1564.21583	0.27644
1562.28708	0.27080
1560.35833	0.26493
1558.42958	0.25891
1556.50083	0.25331
1554.57208	0.24858
1552.64333	0.24470
1550.71458	0.24138
1548.78583	0.23835
1546.85708	0.23550
1544.92833	0.23289
1542.99958	0.23075
1541.07083	0.22927
1539.14208	0.22848
1537.21333	0.22826
1535.28459	0.22853
1533.35584	0.22913
1531.42709	0.22982
1529.49834	0.23050
1527.56959	0.23118
1525.64084	0.23189
1523.71209	0.23272
1521.78334	0.23374
1519.85459	0.23506
1517.92584	0.23689
1515.99709	0.23950
1514.06834	0.24305
1512.13959	0.24781
1510.21084	0.25420
1508.28209	0.26257
1506.35334	0.27256
1504.42459	0.28306
1502.49584	0.29345
1500.56709	0.30408
1498.63835	0.31562
1496.70960	0.32836
1494.78085	0.34217
1492.85210	0.35705
1490.92335	0.37323
1488.99460	0.39048
1487.06585	0.40770
1485.13710	0.42353
1483.20835	0.43695
1481.27960	0.44727
1479.35085	0.45403
1477.42210	0.45716
1475.49335	0.45711
1473.56460	0.45475
1471.63585	0.45120
1469.70710	0.44738
1467.77835	0.44375
1465.84960	0.44008
1463.92085	0.43580
1461.99211	0.43051
1460.06336	0.42428
1458.13461	0.41771
1456.20586	0.41183
1454.27711	0.40770
1452.34836	0.40561
1450.41961	0.40517
1448.49086	0.40581
1446.56211	0.40710
1444.63336	0.40887
1442.70461	0.41118
1440.77586	0.41427
1438.84711	0.41847
1436.91836	0.42391
1434.98961	0.43014
1433.06086	0.43645
1431.13211	0.44205
1429.20336	0.44619
1427.27461	0.44833
1425.34587	0.44839
1423.41712	0.44663
1421.48837	0.44355
1419.55962	0.43966
1417.63087	0.43541
1415.70212	0.43099
1413.77337	0.42632
1411.84462	0.42118
1409.91587	0.41551
1407.98712	0.40950
1406.05837	0.40347
1404.12962	0.39780
1402.20087	0.39288
1400.27212	0.38906
1398.34337	0.38666
1396.41462	0.38593
1394.48587	0.38697
1392.55712	0.38967
1390.62837	0.39394
1388.69963	0.39981
1386.77088	0.40703
1384.84213	0.41500
1382.91338	0.42309
1380.98463	0.43102
1379.05588	0.43881
1377.12713	0.44650
1375.19838	0.45400
1373.26963	0.46108
1371.34088	0.46762
1369.41213	0.47378
1367.48338	0.47982
1365.55463	0.48585
1363.62588	0.49178
1361.69713	0.49732
1359.76838	0.50208
1357.83963	0.50584
1355.91088	0.50856
1353.98213	0.51046
1352.05338	0.51178
1350.12464	0.51273
1348.19589	0.51339
1346.26714	0.51378
1344.33839	0.51401
1342.40964	0.51435
1340.48089	0.51514
1338.55214	0.51659
1336.62339	0.51857
1334.69464	0.52067
1332.76589	0.52238
1330.83714	0.52330
1328.90839	0.52319
1326.97964	0.52199
1325.05089	0.51983
1323.12214	0.51697
1321.19339	0.51379
1319.26464	0.51073
1317.33589	0.50814
1315.40714	0.50632
1313.47840	0.50540
1311.54965	0.50537
1309.62090	0.50614
1307.69215	0.50757
1305.76340	0.50950
1303.83465	0.51170
1301.90590	0.51395
1299.97715	0.51595
1298.04840	0.51747
1296.11965	0.51830
1294.19090	0.51840
1292.26215	0.51786
1290.33340	0.51690
1288.40465	0.51582
1286.47590	0.51486
1284.54715	0.51415
1282.61840	0.51371
1280.68965	0.51347
1278.76090	0.51328
1276.83216	0.51292
1274.90341	0.51218
1272.97466	0.51092
1271.04591	0.50906
1269.11716	0.50660
1267.18841	0.50360
1265.25966	0.50018
1263.33091	0.49650
1261.40216	0.49272
1259.47341	0.48899
1257.54466	0.48537
1255.61591	0.48189
1253.68716	0.47854
1251.75841	0.47528
1249.82966	0.47215
1247.90091	0.46923
1245.97216	0.46662
1244.04341	0.46447
1242.11466	0.46288
1240.18592	0.46195
1238.25717	0.46174
1236.32842	0.46229
1234.39967	0.46367
1232.47092	0.46589
1230.54217	0.46897
1228.61342	0.47289
1226.68467	0.47757
1224.75592	0.48292
1222.82717	0.48880
1220.89842	0.49502
1218.96967	0.50144
1217.04092	0.50792
1215.11217	0.51434
1213.18342	0.52060
1211.25467	0.52660
1209.32592	0.53229
1207.39717	0.53764
1205.46842	0.54266
1203.53968	0.54738
1201.61093	0.55181
1199.68218	0.55595
1197.75343	0.55984
1195.82468	0.56344
1193.89593	0.56665
1191.96718	0.56929
1190.03843	0.57122
1188.10968	0.57242
1186.18093	0.57297
1184.25218	0.57295
1182.32343	0.57226
1180.39468	0.57070
1178.46593	0.56810
1176.53718	0.56455
1174.60843	0.56054
1172.67968	0.55688
1170.75093	0.55410
1168.82218	0.55213
1166.89343	0.55046
1164.96469	0.54862
1163.03594	0.54642
1161.10719	0.54396
1159.17844	0.54156
1157.24969	0.53964
1155.32094	0.53860
1153.39219	0.53863
1151.46344	0.53957
1149.53469	0.54096
1147.60594	0.54223
1145.67719	0.54293
1143.74844	0.54288
1141.81969	0.54217
1139.89094	0.54106
1137.96219	0.53983
1136.03344	0.53861
1134.10469	0.53729
1132.17594	0.53570
1130.24719	0.53383
1128.31845	0.53194
1126.38970	0.53043
1124.46095	0.52960
1122.53220	0.52943
1120.60345	0.52968
1118.67470	0.52992
1116.74595	0.52978
1114.81720	0.52901
1112.88845	0.52766
1110.95970	0.52598
1109.03095	0.52434
1107.10220	0.52309
1105.17345	0.52240
1103.24470	0.52221
1101.31595	0.52218
1099.38720	0.52195
1097.45845	0.52127
1095.52970	0.52009
1093.60095	0.51849
1091.67221	0.51654
1089.74346	0.51429
1087.81471	0.51175
1085.88596	0.50895
1083.95721	0.50605
1082.02846	0.50331
1080.09971	0.50118
1078.17096	0.50010
1076.24221	0.50027
1074.31346	0.50146
1072.38471	0.50316
1070.45596	0.50491
1068.52721	0.50646
1066.59846	0.50782
1064.66971	0.50914
1062.74096	0.51063
1060.81221	0.51241
1058.88346	0.51443
1056.95471	0.51655
1055.02597	0.51865
1053.09722	0.52076
1051.16847	0.52304
1049.23972	0.52571
1047.31097	0.52900
1045.38222	0.53300
1043.45347	0.53755
1041.52472	0.54230
1039.59597	0.54688
1037.66722	0.55104
1035.73847	0.55464
1033.80972	0.55787
1031.88097	0.56119
1029.95222	0.56511
1028.02347	0.56981
1026.09472	0.57501
1024.16597	0.58030
1022.23722	0.58547
1020.30847	0.59055
1018.37973	0.59567
1016.45098	0.60090
1014.52223	0.60610
1012.59348	0.61101
1010.66473	0.61530
1008.73598	0.61874
1006.80723	0.62129
1004.87848	0.62323
1002.94973	0.62501
1001.02098	0.62701
999.09223	0.62930
997.16348	0.63174
995.23473	0.63419
993.30598	0.63670
991.37723	0.63948
989.44848	0.64275
987.51973	0.64655
985.59098	0.65074
983.66223	0.65495
981.73348	0.65883
979.80474	0.66221
977.87599	0.66529
975.94724	0.66852
974.01849	0.67234
972.08974	0.67697
970.16099	0.68223
968.23224	0.68767
966.30349	0.69277
964.37474	0.69724
962.44599	0.70119
960.51724	0.70494
958.58849	0.70875
956.65974	0.71263
954.73099	0.71635
952.80224	0.71957
950.87349	0.72202
948.94474	0.72370
947.01599	0.72478
945.08724	0.72554
943.15850	0.72617
941.22975	0.72671
939.30100	0.72710
937.37225	0.72730
935.44350	0.72735
933.51475	0.72740
931.58600	0.72762
929.65725	0.72811
927.72850	0.72881
925.79975	0.72963
923.87100	0.73055
921.94225	0.73158
920.01350	0.73271
918.08475	0.73386
916.15600	0.73499
914.22725	0.73610
912.29850	0.73726
910.36975	0.73846
908.44100	0.73965
906.51226	0.74072
904.58351	0.74154
902.65476	0.74204
900.72601	0.74218
898.79726	0.74202
896.86851	0.74173
894.93976	0.74155
893.01101	0.74161
891.08226	0.74184
889.15351	0.74198
887.22476	0.74173
885.29601	0.74094
883.36726	0.73963
881.43851	0.73818
879.50976	0.73716
877.58101	0.73700
875.65226	0.73769
873.72351	0.73868
871.79476	0.73924
869.86602	0.73879
867.93727	0.73721
866.00852	0.73489
864.07977	0.73235
862.15102	0.72986
860.22227	0.72724
858.29352	0.72410
856.36477	0.72009
854.43602	0.71527
852.50727	0.71024
850.57852	0.70588
848.64977	0.70278
846.72102	0.70086
844.79227	0.69944
842.86352	0.69765
840.93477	0.69494
839.00602	0.69131
837.07727	0.68730
835.14852	0.68370
833.21978	0.68110
831.29103	0.67955
829.36228	0.67855
827.43353	0.67737
825.50478	0.67540
823.57603	0.67262
821.64728	0.66961
819.71853	0.66706
817.78978	0.66524
815.86103	0.66388
813.93228	0.66241
812.00353	0.66030
810.07478	0.65734
808.14603	0.65385
806.21728	0.65049
804.28853	0.64785
802.35978	0.64597
800.43103	0.64438
798.50228	0.64249
796.57353	0.63990
794.64479	0.63662
792.71604	0.63306
790.78729	0.62989
788.85854	0.62749
786.92979	0.62578
785.00104	0.62434
783.07229	0.62273
781.14354	0.62073
779.21479	0.61850
777.28604	0.61642
775.35729	0.61481
773.42854	0.61360
771.49979	0.61237
769.57104	0.61051
767.64229	0.60774
765.71354	0.60420
763.78479	0.60039
761.85604	0.59684
759.92729	0.59385
757.99855	0.59126
756.06980	0.58851
754.14105	0.58504
752.21230	0.58074
750.28355	0.57608
748.35480	0.57179
746.42605	0.56850
744.49730	0.56645
742.56855	0.56539
740.63980	0.56474
738.71105	0.56384
736.78230	0.56228
734.85355	0.56015
732.92480	0.55789
730.99605	0.55582
729.06730	0.55387
727.13855	0.55155
725.20980	0.54844
723.28105	0.54482
721.35231	0.54095
719.42356	0.53715
717.49481	0.53362
715.56606	0.53028
713.63731	0.52679
711.70856	0.52281
709.77981	0.51822
707.85106	0.51322
705.92231	0.50833
703.99356	0.50418
702.06481	0.50127
700.13606	0.49977
698.20731	0.49949
696.27856	0.49999
694.34981	0.50074
692.42106	0.50134
690.49231	0.50161
688.56356	0.50159
686.63481	0.50135
684.70607	0.50089
682.77732	0.50017
680.84857	0.49914
678.91982	0.49785
676.99107	0.49640
675.06232	0.49492
673.13357	0.49350
671.20482	0.49223
669.27607	0.49122
667.34732	0.49049
665.41857	0.48989
663.48982	0.48939
661.56107	0.48911
659.63232	0.48911
657.70357	0.48928
655.77482	0.48952
653.84607	0.48973
651.91732	0.48985
649.98857	0.48990
648.05983	0.48994
646.13108	0.48999
644.20233	0.49001
642.27358	0.48989
640.34483	0.48954
638.41608	0.48889
636.48733	0.48788
634.55858	0.48651
632.62983	0.48487
630.70108	0.48318
628.77233	0.48189
626.84358	0.48151
624.91483	0.48163
622.98608	0.48133
621.05733	0.47942
619.12858	0.47643
617.19983	0.47522
615.27108	0.47716
613.34233	0.48003
611.41358	0.48162
609.48484	0.48203
607.55609	0.48211
605.62734	0.48216
603.69859	0.48209
601.76984	0.48195
599.84109	0.48208
597.91234	0.48261
595.98359	0.48321
594.05484	0.48357
592.12609	0.48400
590.19734	0.48484
588.26859	0.48573
586.33984	0.48613
584.41109	0.48602
582.48234	0.48572
580.55359	0.48557
578.62484	0.48572
576.69609	0.48626
574.76734	0.48713
572.83860	0.48791
570.90985	0.48808
568.98110	0.48781
567.05235	0.48771
565.12360	0.48798
563.19485	0.48842
561.26610	0.48890
559.33735	0.48942
557.40860	0.48978
555.47985	0.48983
553.55110	0.48963
551.62235	0.48929
549.69360	0.48899
547.76485	0.48907
545.83610	0.48986
543.90735	0.49120
541.97860	0.49249
540.04985	0.49336
538.12110	0.49395
536.19236	0.49454
534.26361	0.49536
532.33486	0.49637
530.40611	0.49721
528.47736	0.49765
526.54861	0.49815
524.61986	0.49932
522.69111	0.50053
520.76236	0.50099
518.83361	0.50143
516.90486	0.50322
514.97611	0.50633
513.04736	0.50944
511.11861	0.51172
509.18986	0.51321
507.26111	0.51435
505.33236	0.51545
503.40361	0.51700
501.47486	0.51972
499.54612	0.52326
497.61737	0.52612
495.68862	0.52761
493.75987	0.52848
491.83112	0.52991
489.90237	0.53216
487.97362	0.53440
486.04487	0.53614
484.11612	0.53819
482.18737	0.54113
480.25862	0.54422
478.32987	0.54627
476.40112	0.54677
474.47237	0.54636
472.54362	0.54687
470.61487	0.54935
468.68612	0.55278
466.75737	0.55589
464.82862	0.55819
462.89988	0.55927
460.97113	0.55909
459.04238	0.55898
457.11363	0.56106
455.18488	0.56529
453.25613	0.56964
451.32738	0.57328
449.39863	0.57613
447.46988	0.57817
445.54113	0.58008
443.61238	0.58288
441.68363	0.58675
439.75488	0.59036
437.82613	0.59248
435.89738	0.59394
433.96863	0.59607
432.03988	0.59875
430.11113	0.60106
428.18238	0.60218
426.25363	0.60166
424.32489	0.59947
422.39614	0.59551
420.46739	0.59156
418.53864	0.59328
416.60989	0.60252
414.68114	0.61275
412.75239	0.61903
410.82364	0.62218
408.89489	0.62443
406.96614	0.62670
405.03739	0.62830
403.10864	0.62733
401.17989	0.62249
399.25114	0.61508
