# Supplementary material for: Relationship between Soybean Protein Isolate and Textural Properties of Texturized Vegetable Protein
Source: Molecules. 2023 Nov 7;28(22):7465. doi: 10.3390/molecules28227465 (PMC10672934; doi:10.3390/molecules28227465)
Supplement: Supplementary file 1 [file molecules-28-07465-s001.zip › FTIR-Secondary structure of proteins/971W-1-20230320.0.dpt]

3996.36892	0.87449
3994.44017	0.87451
3992.51142	0.87454
3990.58267	0.87459
3988.65392	0.87464
3986.72517	0.87463
3984.79642	0.87454
3982.86767	0.87438
3980.93893	0.87416
3979.01018	0.87394
3977.08143	0.87377
3975.15268	0.87369
3973.22393	0.87369
3971.29518	0.87374
3969.36643	0.87378
3967.43768	0.87375
3965.50893	0.87363
3963.58018	0.87344
3961.65143	0.87327
3959.72268	0.87314
3957.79393	0.87306
3955.86518	0.87300
3953.93643	0.87290
3952.00768	0.87278
3950.07893	0.87264
3948.15018	0.87252
3946.22143	0.87240
3944.29269	0.87235
3942.36394	0.87237
3940.43519	0.87240
3938.50644	0.87233
3936.57769	0.87213
3934.64894	0.87188
3932.72019	0.87172
3930.79144	0.87169
3928.86269	0.87166
3926.93394	0.87154
3925.00519	0.87136
3923.07644	0.87117
3921.14769	0.87102
3919.21894	0.87103
3917.29019	0.87128
3915.36144	0.87164
3913.43269	0.87183
3911.50394	0.87163
3909.57519	0.87093
3907.64644	0.86990
3905.71770	0.86894
3903.78895	0.86847
3901.86020	0.86864
3899.93145	0.86925
3898.00270	0.86987
3896.07395	0.87015
3894.14520	0.87007
3892.21645	0.86984
3890.28770	0.86950
3888.35895	0.86906
3886.43020	0.86866
3884.50145	0.86844
3882.57270	0.86846
3880.64395	0.86863
3878.71520	0.86869
3876.78645	0.86841
3874.85770	0.86785
3872.92895	0.86727
3871.00020	0.86692
3869.07146	0.86682
3867.14271	0.86688
3865.21396	0.86700
3863.28521	0.86708
3861.35646	0.86686
3859.42771	0.86620
3857.49896	0.86534
3855.57021	0.86490
3853.64146	0.86528
3851.71271	0.86614
3849.78396	0.86674
3847.85521	0.86667
3845.92646	0.86596
3843.99771	0.86495
3842.06896	0.86405
3840.14021	0.86364
3838.21146	0.86382
3836.28271	0.86435
3834.35396	0.86485
3832.42522	0.86507
3830.49647	0.86492
3828.56772	0.86438
3826.63897	0.86355
3824.71022	0.86266
3822.78147	0.86202
3820.85272	0.86190
3818.92397	0.86224
3816.99522	0.86283
3815.06647	0.86339
3813.13772	0.86352
3811.20897	0.86310
3809.28022	0.86230
3807.35147	0.86143
3805.42272	0.86065
3803.49397	0.86016
3801.56522	0.86010
3799.63647	0.86036
3797.70772	0.86074
3795.77898	0.86108
3793.85023	0.86125
3791.92148	0.86114
3789.99273	0.86076
3788.06398	0.86022
3786.13523	0.85966
3784.20648	0.85919
3782.27773	0.85886
3780.34898	0.85868
3778.42023	0.85856
3776.49148	0.85827
3774.56273	0.85771
3772.63398	0.85697
3770.70523	0.85630
3768.77648	0.85583
3766.84773	0.85549
3764.91898	0.85513
3762.99023	0.85461
3761.06148	0.85391
3759.13274	0.85307
3757.20399	0.85204
3755.27524	0.85081
3753.34649	0.84961
3751.41774	0.84877
3749.48899	0.84831
3747.56024	0.84810
3745.63149	0.84801
3743.70274	0.84787
3741.77399	0.84730
3739.84524	0.84623
3737.91649	0.84508
3735.98774	0.84445
3734.05899	0.84450
3732.13024	0.84482
3730.20149	0.84485
3728.27274	0.84442
3726.34399	0.84380
3724.41524	0.84329
3722.48649	0.84298
3720.55775	0.84273
3718.62900	0.84224
3716.70025	0.84136
3714.77150	0.84021
3712.84275	0.83917
3710.91400	0.83850
3708.98525	0.83808
3707.05650	0.83761
3705.12775	0.83697
3703.19900	0.83624
3701.27025	0.83547
3699.34150	0.83455
3697.41275	0.83332
3695.48400	0.83174
3693.55525	0.83002
3691.62650	0.82850
3689.69775	0.82742
3687.76900	0.82659
3685.84025	0.82556
3683.91151	0.82396
3681.98276	0.82173
3680.05401	0.81908
3678.12526	0.81642
3676.19651	0.81413
3674.26776	0.81236
3672.33901	0.81099
3670.41026	0.80990
3668.48151	0.80889
3666.55276	0.80767
3664.62401	0.80604
3662.69526	0.80400
3660.76651	0.80164
3658.83776	0.79906
3656.90901	0.79631
3654.98026	0.79337
3653.05151	0.79032
3651.12276	0.78746
3649.19401	0.78522
3647.26527	0.78366
3645.33652	0.78238
3643.40777	0.78096
3641.47902	0.77921
3639.55027	0.77710
3637.62152	0.77465
3635.69277	0.77192
3633.76402	0.76904
3631.83527	0.76629
3629.90652	0.76396
3627.97777	0.76213
3626.04902	0.76048
3624.12027	0.75865
3622.19152	0.75658
3620.26277	0.75443
3618.33402	0.75237
3616.40527	0.75044
3614.47652	0.74860
3612.54777	0.74686
3610.61903	0.74524
3608.69028	0.74376
3606.76153	0.74235
3604.83278	0.74089
3602.90403	0.73928
3600.97528	0.73755
3599.04653	0.73578
3597.11778	0.73404
3595.18903	0.73236
3593.26028	0.73066
3591.33153	0.72893
3589.40278	0.72726
3587.47403	0.72586
3585.54528	0.72471
3583.61653	0.72362
3581.68778	0.72244
3579.75903	0.72115
3577.83028	0.71976
3575.90153	0.71824
3573.97279	0.71652
3572.04404	0.71457
3570.11529	0.71256
3568.18654	0.71078
3566.25779	0.70947
3564.32904	0.70854
3562.40029	0.70771
3560.47154	0.70676
3558.54279	0.70562
3556.61404	0.70431
3554.68529	0.70294
3552.75654	0.70161
3550.82779	0.70035
3548.89904	0.69918
3546.97029	0.69814
3545.04154	0.69723
3543.11279	0.69637
3541.18404	0.69547
3539.25529	0.69448
3537.32654	0.69345
3535.39780	0.69243
3533.46905	0.69141
3531.54030	0.69040
3529.61155	0.68943
3527.68280	0.68854
3525.75405	0.68774
3523.82530	0.68702
3521.89655	0.68635
3519.96780	0.68569
3518.03905	0.68501
3516.11030	0.68431
3514.18155	0.68357
3512.25280	0.68281
3510.32405	0.68205
3508.39530	0.68131
3506.46655	0.68056
3504.53780	0.67984
3502.60905	0.67916
3500.68030	0.67854
3498.75156	0.67794
3496.82281	0.67733
3494.89406	0.67670
3492.96531	0.67604
3491.03656	0.67538
3489.10781	0.67472
3487.17906	0.67409
3485.25031	0.67346
3483.32156	0.67284
3481.39281	0.67226
3479.46406	0.67172
3477.53531	0.67123
3475.60656	0.67077
3473.67781	0.67034
3471.74906	0.66989
3469.82031	0.66939
3467.89156	0.66884
3465.96281	0.66826
3464.03406	0.66771
3462.10532	0.66724
3460.17657	0.66687
3458.24782	0.66658
3456.31907	0.66631
3454.39032	0.66597
3452.46157	0.66551
3450.53282	0.66492
3448.60407	0.66427
3446.67532	0.66363
3444.74657	0.66305
3442.81782	0.66251
3440.88907	0.66199
3438.96032	0.66145
3437.03157	0.66086
3435.10282	0.66024
3433.17407	0.65960
3431.24532	0.65893
3429.31657	0.65826
3427.38782	0.65755
3425.45908	0.65682
3423.53033	0.65605
3421.60158	0.65528
3419.67283	0.65457
3417.74408	0.65392
3415.81533	0.65332
3413.88658	0.65271
3411.95783	0.65206
3410.02908	0.65134
3408.10033	0.65051
3406.17158	0.64960
3404.24283	0.64867
3402.31408	0.64782
3400.38533	0.64712
3398.45658	0.64654
3396.52783	0.64598
3394.59908	0.64533
3392.67033	0.64458
3390.74158	0.64375
3388.81284	0.64289
3386.88409	0.64203
3384.95534	0.64118
3383.02659	0.64033
3381.09784	0.63946
3379.16909	0.63852
3377.24034	0.63747
3375.31159	0.63630
3373.38284	0.63503
3371.45409	0.63371
3369.52534	0.63245
3367.59659	0.63129
3365.66784	0.63023
3363.73909	0.62919
3361.81034	0.62808
3359.88159	0.62692
3357.95284	0.62573
3356.02409	0.62455
3354.09534	0.62340
3352.16659	0.62231
3350.23785	0.62127
3348.30910	0.62026
3346.38035	0.61924
3344.45160	0.61818
3342.52285	0.61711
3340.59410	0.61610
3338.66535	0.61517
3336.73660	0.61430
3334.80785	0.61345
3332.87910	0.61255
3330.95035	0.61158
3329.02160	0.61059
3327.09285	0.60966
3325.16410	0.60885
3323.23535	0.60814
3321.30660	0.60746
3319.37785	0.60673
3317.44910	0.60589
3315.52035	0.60497
3313.59161	0.60404
3311.66286	0.60319
3309.73411	0.60250
3307.80536	0.60199
3305.87661	0.60161
3303.94786	0.60127
3302.01911	0.60088
3300.09036	0.60042
3298.16161	0.59993
3296.23286	0.59951
3294.30411	0.59926
3292.37536	0.59920
3290.44661	0.59932
3288.51786	0.59954
3286.58911	0.59982
3284.66036	0.60013
3282.73161	0.60050
3280.80286	0.60094
3278.87411	0.60148
3276.94537	0.60210
3275.01662	0.60282
3273.08787	0.60365
3271.15912	0.60464
3269.23037	0.60580
3267.30162	0.60713
3265.37287	0.60858
3263.44412	0.61008
3261.51537	0.61155
3259.58662	0.61296
3257.65787	0.61431
3255.72912	0.61565
3253.80037	0.61701
3251.87162	0.61841
3249.94287	0.61984
3248.01412	0.62125
3246.08537	0.62262
3244.15662	0.62389
3242.22787	0.62501
3240.29913	0.62598
3238.37038	0.62687
3236.44163	0.62774
3234.51288	0.62865
3232.58413	0.62957
3230.65538	0.63047
3228.72663	0.63128
3226.79788	0.63198
3224.86913	0.63261
3222.94038	0.63322
3221.01163	0.63385
3219.08288	0.63453
3217.15413	0.63522
3215.22538	0.63589
3213.29663	0.63654
3211.36788	0.63718
3209.43913	0.63785
3207.51038	0.63861
3205.58163	0.63944
3203.65289	0.64033
3201.72414	0.64120
3199.79539	0.64205
3197.86664	0.64290
3195.93789	0.64378
3194.00914	0.64476
3192.08039	0.64586
3190.15164	0.64708
3188.22289	0.64837
3186.29414	0.64968
3184.36539	0.65094
3182.43664	0.65216
3180.50789	0.65338
3178.57914	0.65467
3176.65039	0.65608
3174.72164	0.65761
3172.79289	0.65918
3170.86414	0.66072
3168.93539	0.66216
3167.00664	0.66352
3165.07790	0.66487
3163.14915	0.66628
3161.22040	0.66779
3159.29165	0.66938
3157.36290	0.67096
3155.43415	0.67246
3153.50540	0.67383
3151.57665	0.67510
3149.64790	0.67635
3147.71915	0.67763
3145.79040	0.67897
3143.86165	0.68035
3141.93290	0.68174
3140.00415	0.68308
3138.07540	0.68432
3136.14665	0.68545
3134.21790	0.68652
3132.28915	0.68755
3130.36040	0.68857
3128.43166	0.68954
3126.50291	0.69042
3124.57416	0.69117
3122.64541	0.69179
3120.71666	0.69233
3118.78791	0.69289
3116.85916	0.69348
3114.93041	0.69408
3113.00166	0.69462
3111.07291	0.69501
3109.14416	0.69524
3107.21541	0.69536
3105.28666	0.69543
3103.35791	0.69551
3101.42916	0.69562
3099.50041	0.69574
3097.57166	0.69579
3095.64291	0.69569
3093.71416	0.69542
3091.78542	0.69502
3089.85667	0.69460
3087.92792	0.69426
3085.99917	0.69406
3084.07042	0.69399
3082.14167	0.69402
3080.21292	0.69409
3078.28417	0.69420
3076.35542	0.69433
3074.42667	0.69449
3072.49792	0.69468
3070.56917	0.69491
3068.64042	0.69521
3066.71167	0.69563
3064.78292	0.69619
3062.85417	0.69688
3060.92542	0.69771
3058.99667	0.69865
3057.06792	0.69970
3055.13918	0.70085
3053.21043	0.70207
3051.28168	0.70330
3049.35293	0.70454
3047.42418	0.70578
3045.49543	0.70706
3043.56668	0.70838
3041.63793	0.70976
3039.70918	0.71113
3037.78043	0.71242
3035.85168	0.71360
3033.92293	0.71472
3031.99418	0.71588
3030.06543	0.71715
3028.13668	0.71857
3026.20793	0.72009
3024.27918	0.72165
3022.35043	0.72313
3020.42168	0.72442
3018.49294	0.72549
3016.56419	0.72637
3014.63544	0.72719
3012.70669	0.72803
3010.77794	0.72894
3008.84919	0.72988
3006.92044	0.73077
3004.99169	0.73151
3003.06294	0.73204
3001.13419	0.73230
2999.20544	0.73226
2997.27669	0.73189
2995.34794	0.73120
2993.41919	0.73014
2991.49044	0.72867
2989.56169	0.72675
2987.63294	0.72443
2985.70419	0.72176
2983.77544	0.71882
2981.84669	0.71570
2979.91795	0.71246
2977.98920	0.70911
2976.06045	0.70567
2974.13170	0.70221
2972.20295	0.69885
2970.27420	0.69570
2968.34545	0.69288
2966.41670	0.69052
2964.48795	0.68877
2962.55920	0.68774
2960.63045	0.68752
2958.70170	0.68814
2956.77295	0.68956
2954.84420	0.69157
2952.91545	0.69388
2950.98670	0.69606
2949.05795	0.69773
2947.12920	0.69857
2945.20045	0.69847
2943.27171	0.69748
2941.34296	0.69591
2939.41421	0.69409
2937.48546	0.69235
2935.55671	0.69094
2933.62796	0.68999
2931.69921	0.68952
2929.77046	0.68958
2927.84171	0.69020
2925.91296	0.69143
2923.98421	0.69330
2922.05546	0.69576
2920.12671	0.69874
2918.19796	0.70213
2916.26921	0.70580
2914.34046	0.70960
2912.41171	0.71337
2910.48296	0.71696
2908.55421	0.72027
2906.62547	0.72327
2904.69672	0.72603
2902.76797	0.72863
2900.83922	0.73111
2898.91047	0.73347
2896.98172	0.73573
2895.05297	0.73782
2893.12422	0.73963
2891.19547	0.74104
2889.26672	0.74195
2887.33797	0.74233
2885.40922	0.74221
2883.48047	0.74165
2881.55172	0.74075
2879.62297	0.73969
2877.69422	0.73866
2875.76547	0.73797
2873.83672	0.73795
2871.90797	0.73882
2869.97923	0.74059
2868.05048	0.74300
2866.12173	0.74568
2864.19298	0.74819
2862.26423	0.75024
2860.33548	0.75175
2858.40673	0.75289
2856.47798	0.75402
2854.54923	0.75553
2852.62048	0.75777
2850.69173	0.76083
2848.76298	0.76455
2846.83423	0.76860
2844.90548	0.77254
2842.97673	0.77608
2841.04798	0.77909
2839.11923	0.78165
2837.19048	0.78386
2835.26173	0.78579
2833.33299	0.78745
2831.40424	0.78887
2829.47549	0.79010
2827.54674	0.79123
2825.61799	0.79236
2823.68924	0.79351
2821.76049	0.79469
2819.83174	0.79585
2817.90299	0.79691
2815.97424	0.79785
2814.04549	0.79867
2812.11674	0.79943
2810.18799	0.80021
2808.25924	0.80109
2806.33049	0.80211
2804.40174	0.80321
2802.47299	0.80427
2800.54424	0.80522
2798.61549	0.80606
2796.68674	0.80680
2794.75800	0.80750
2792.82925	0.80820
2790.90050	0.80898
2788.97175	0.80992
2787.04300	0.81098
2785.11425	0.81206
2783.18550	0.81310
2781.25675	0.81406
2779.32800	0.81488
2777.39925	0.81557
2775.47050	0.81618
2773.54175	0.81681
2771.61300	0.81753
2769.68425	0.81839
2767.75550	0.81940
2765.82675	0.82048
2763.89800	0.82151
2761.96925	0.82241
2760.04050	0.82317
2758.11176	0.82383
2756.18301	0.82444
2754.25426	0.82509
2752.32551	0.82584
2750.39676	0.82673
2748.46801	0.82772
2746.53926	0.82872
2744.61051	0.82964
2742.68176	0.83045
2740.75301	0.83118
2738.82426	0.83186
2736.89551	0.83253
2734.96676	0.83321
2733.03801	0.83395
2731.10926	0.83476
2729.18051	0.83567
2727.25176	0.83665
2725.32301	0.83769
2723.39426	0.83874
2721.46552	0.83970
2719.53677	0.84048
2717.60802	0.84108
2715.67927	0.84155
2713.75052	0.84204
2711.82177	0.84269
2709.89302	0.84356
2707.96427	0.84463
2706.03552	0.84571
2704.10677	0.84659
2702.17802	0.84715
2700.24927	0.84741
2698.32052	0.84750
2696.39177	0.84764
2694.46302	0.84801
2692.53427	0.84865
2690.60552	0.84949
2688.67677	0.85037
2686.74802	0.85110
2684.81928	0.85159
2682.89053	0.85184
2680.96178	0.85197
2679.03303	0.85215
2677.10428	0.85251
2675.17553	0.85302
2673.24678	0.85362
2671.31803	0.85424
2669.38928	0.85484
2667.46053	0.85541
2665.53178	0.85597
2663.60303	0.85651
2661.67428	0.85700
2659.74553	0.85741
2657.81678	0.85772
2655.88803	0.85798
2653.95928	0.85827
2652.03053	0.85869
2650.10178	0.85928
2648.17304	0.86001
2646.24429	0.86071
2644.31554	0.86123
2642.38679	0.86147
2640.45804	0.86149
2638.52929	0.86147
2636.60054	0.86165
2634.67179	0.86215
2632.74304	0.86293
2630.81429	0.86379
2628.88554	0.86449
2626.95679	0.86488
2625.02804	0.86494
2623.09929	0.86485
2621.17054	0.86487
2619.24179	0.86518
2617.31304	0.86583
2615.38429	0.86665
2613.45554	0.86741
2611.52679	0.86792
2609.59805	0.86814
2607.66930	0.86823
2605.74055	0.86838
2603.81180	0.86873
2601.88305	0.86930
2599.95430	0.86996
2598.02555	0.87053
2596.09680	0.87092
2594.16805	0.87116
2592.23930	0.87139
2590.31055	0.87173
2588.38180	0.87223
2586.45305	0.87280
2584.52430	0.87328
2582.59555	0.87355
2580.66680	0.87364
2578.73805	0.87370
2576.80930	0.87393
2574.88055	0.87444
2572.95181	0.87516
2571.02306	0.87590
2569.09431	0.87642
2567.16556	0.87656
2565.23681	0.87638
2563.30806	0.87612
2561.37931	0.87607
2559.45056	0.87644
2557.52181	0.87720
2555.59306	0.87810
2553.66431	0.87880
2551.73556	0.87907
2549.80681	0.87894
2547.87806	0.87866
2545.94931	0.87854
2544.02056	0.87879
2542.09181	0.87940
2540.16306	0.88019
2538.23431	0.88089
2536.30557	0.88129
2534.37682	0.88135
2532.44807	0.88120
2530.51932	0.88107
2528.59057	0.88114
2526.66182	0.88144
2524.73307	0.88188
2522.80432	0.88230
2520.87557	0.88262
2518.94682	0.88288
2517.01807	0.88314
2515.08932	0.88347
2513.16057	0.88384
2511.23182	0.88414
2509.30307	0.88426
2507.37432	0.88419
2505.44557	0.88410
2503.51682	0.88420
2501.58807	0.88461
2499.65933	0.88533
2497.73058	0.88615
2495.80183	0.88680
2493.87308	0.88706
2491.94433	0.88688
2490.01558	0.88650
2488.08683	0.88626
2486.15808	0.88644
2484.22933	0.88710
2482.30058	0.88806
2480.37183	0.88896
2478.44308	0.88951
2476.51433	0.88959
2474.58558	0.88934
2472.65683	0.88908
2470.72808	0.88908
2468.79933	0.88948
2466.87058	0.89016
2464.94183	0.89085
2463.01308	0.89133
2461.08434	0.89152
2459.15559	0.89152
2457.22684	0.89149
2455.29809	0.89161
2453.36934	0.89193
2451.44059	0.89234
2449.51184	0.89265
2447.58309	0.89280
2445.65434	0.89283
2443.72559	0.89292
2441.79684	0.89320
2439.86809	0.89368
2437.93934	0.89421
2436.01059	0.89460
2434.08184	0.89469
2432.15309	0.89451
2430.22434	0.89426
2428.29559	0.89424
2426.36684	0.89461
2424.43810	0.89536
2422.50935	0.89621
2420.58060	0.89678
2418.65185	0.89685
2416.72310	0.89643
2414.79435	0.89582
2412.86560	0.89541
2410.93685	0.89552
2409.00810	0.89620
2407.07935	0.89719
2405.15060	0.89807
2403.22185	0.89848
2401.29310	0.89835
2399.36435	0.89792
2397.43560	0.89748
2395.50685	0.89728
2393.57810	0.89738
2391.64935	0.89771
2389.72060	0.89808
2387.79186	0.89828
2385.86311	0.89819
2383.93436	0.89784
2382.00561	0.89733
2380.07686	0.89684
2378.14811	0.89647
2376.21936	0.89627
2374.29061	0.89622
2372.36186	0.89630
2370.43311	0.89654
2368.50436	0.89697
2366.57561	0.89757
2364.64686	0.89820
2362.71811	0.89868
2360.78936	0.89884
2358.86061	0.89870
2356.93186	0.89834
2355.00311	0.89794
2353.07436	0.89766
2351.14562	0.89759
2349.21687	0.89771
2347.28812	0.89798
2345.35937	0.89827
2343.43062	0.89841
2341.50187	0.89830
2339.57312	0.89803
2337.64437	0.89781
2335.71562	0.89781
2333.78687	0.89804
2331.85812	0.89836
2329.92937	0.89857
2328.00062	0.89850
2326.07187	0.89813
2324.14312	0.89765
2322.21437	0.89730
2320.28562	0.89720
2318.35687	0.89731
2316.42812	0.89749
2314.49938	0.89765
2312.57063	0.89777
2310.64188	0.89788
2308.71313	0.89803
2306.78438	0.89820
2304.85563	0.89835
2302.92688	0.89843
2300.99813	0.89840
2299.06938	0.89829
2297.14063	0.89820
2295.21188	0.89824
2293.28313	0.89848
2291.35438	0.89889
2289.42563	0.89933
2287.49688	0.89961
2285.56813	0.89959
2283.63938	0.89926
2281.71063	0.89881
2279.78188	0.89847
2277.85313	0.89843
2275.92439	0.89871
2273.99564	0.89918
2272.06689	0.89957
2270.13814	0.89968
2268.20939	0.89944
2266.28064	0.89896
2264.35189	0.89848
2262.42314	0.89820
2260.49439	0.89823
2258.56564	0.89850
2256.63689	0.89883
2254.70814	0.89901
2252.77939	0.89894
2250.85064	0.89863
2248.92189	0.89823
2246.99314	0.89793
2245.06439	0.89784
2243.13564	0.89791
2241.20689	0.89801
2239.27815	0.89804
2237.34940	0.89795
2235.42065	0.89781
2233.49190	0.89771
2231.56315	0.89767
2229.63440	0.89766
2227.70565	0.89757
2225.77690	0.89734
2223.84815	0.89701
2221.91940	0.89670
2219.99065	0.89655
2218.06190	0.89663
2216.13315	0.89687
2214.20440	0.89710
2212.27565	0.89712
2210.34690	0.89683
2208.41815	0.89631
2206.48940	0.89578
2204.56065	0.89547
2202.63191	0.89549
2200.70316	0.89576
2198.77441	0.89610
2196.84566	0.89626
2194.91691	0.89608
2192.98816	0.89561
2191.05941	0.89508
2189.13066	0.89471
2187.20191	0.89464
2185.27316	0.89482
2183.34441	0.89509
2181.41566	0.89522
2179.48691	0.89509
2177.55816	0.89477
2175.62941	0.89440
2173.70066	0.89411
2171.77191	0.89396
2169.84316	0.89396
2167.91441	0.89400
2165.98567	0.89401
2164.05692	0.89395
2162.12817	0.89385
2160.19942	0.89374
2158.27067	0.89363
2156.34192	0.89351
2154.41317	0.89333
2152.48442	0.89309
2150.55567	0.89281
2148.62692	0.89259
2146.69817	0.89254
2144.76942	0.89269
2142.84067	0.89295
2140.91192	0.89314
2138.98317	0.89310
2137.05442	0.89279
2135.12567	0.89230
2133.19692	0.89182
2131.26817	0.89155
2129.33943	0.89159
2127.41068	0.89190
2125.48193	0.89231
2123.55318	0.89257
2121.62443	0.89249
2119.69568	0.89209
2117.76693	0.89152
2115.83818	0.89105
2113.90943	0.89090
2111.98068	0.89109
2110.05193	0.89144
2108.12318	0.89174
2106.19443	0.89182
2104.26568	0.89167
2102.33693	0.89138
2100.40818	0.89111
2098.47943	0.89097
2096.55068	0.89096
2094.62193	0.89100
2092.69318	0.89105
2090.76444	0.89109
2088.83569	0.89110
2086.90694	0.89110
2084.97819	0.89111
2083.04944	0.89110
2081.12069	0.89107
2079.19194	0.89098
2077.26319	0.89086
2075.33444	0.89073
2073.40569	0.89067
2071.47694	0.89070
2069.54819	0.89081
2067.61944	0.89094
2065.69069	0.89099
2063.76194	0.89090
2061.83319	0.89067
2059.90444	0.89036
2057.97569	0.89009
2056.04694	0.88997
2054.11820	0.89005
2052.18945	0.89028
2050.26070	0.89051
2048.33195	0.89061
2046.40320	0.89047
2044.47445	0.89013
2042.54570	0.88971
2040.61695	0.88936
2038.68820	0.88918
2036.75945	0.88919
2034.83070	0.88934
2032.90195	0.88950
2030.97320	0.88956
2029.04445	0.88943
2027.11570	0.88914
2025.18695	0.88874
2023.25820	0.88834
2021.32945	0.88805
2019.40070	0.88790
2017.47196	0.88789
2015.54321	0.88797
2013.61446	0.88801
2011.68571	0.88794
2009.75696	0.88771
2007.82821	0.88736
2005.89946	0.88697
2003.97071	0.88661
2002.04196	0.88633
2000.11321	0.88614
1998.18446	0.88598
1996.25571	0.88578
1994.32696	0.88551
1992.39821	0.88520
1990.46946	0.88486
1988.54071	0.88454
1986.61196	0.88423
1984.68321	0.88396
1982.75446	0.88373
1980.82572	0.88354
1978.89697	0.88333
1976.96822	0.88307
1975.03947	0.88272
1973.11072	0.88226
1971.18197	0.88172
1969.25322	0.88118
1967.32447	0.88071
1965.39572	0.88035
1963.46697	0.88008
1961.53822	0.87983
1959.60947	0.87958
1957.68072	0.87929
1955.75197	0.87895
1953.82322	0.87856
1951.89447	0.87806
1949.96572	0.87746
1948.03697	0.87678
1946.10822	0.87612
1944.17948	0.87561
1942.25073	0.87530
1940.32198	0.87513
1938.39323	0.87494
1936.46448	0.87461
1934.53573	0.87410
1932.60698	0.87347
1930.67823	0.87279
1928.74948	0.87212
1926.82073	0.87147
1924.89198	0.87084
1922.96323	0.87023
1921.03448	0.86959
1919.10573	0.86893
1917.17698	0.86823
1915.24823	0.86752
1913.31948	0.86681
1911.39073	0.86616
1909.46198	0.86559
1907.53323	0.86508
1905.60449	0.86455
1903.67574	0.86390
1901.74699	0.86312
1899.81824	0.86223
1897.88949	0.86128
1895.96074	0.86034
1894.03199	0.85941
1892.10324	0.85851
1890.17449	0.85769
1888.24574	0.85698
1886.31699	0.85637
1884.38824	0.85584
1882.45949	0.85529
1880.53074	0.85463
1878.60199	0.85374
1876.67324	0.85255
1874.74449	0.85111
1872.81574	0.84958
1870.88699	0.84825
1868.95825	0.84737
1867.02950	0.84696
1865.10075	0.84671
1863.17200	0.84621
1861.24325	0.84522
1859.31450	0.84377
1857.38575	0.84209
1855.45700	0.84047
1853.52825	0.83911
1851.59950	0.83801
1849.67075	0.83701
1847.74200	0.83593
1845.81325	0.83466
1843.88450	0.83320
1841.95575	0.83161
1840.02700	0.82998
1838.09825	0.82840
1836.16950	0.82693
1834.24075	0.82552
1832.31201	0.82406
1830.38326	0.82252
1828.45451	0.82091
1826.52576	0.81929
1824.59701	0.81771
1822.66826	0.81618
1820.73951	0.81464
1818.81076	0.81299
1816.88201	0.81116
1814.95326	0.80916
1813.02451	0.80710
1811.09576	0.80510
1809.16701	0.80325
1807.23826	0.80145
1805.30951	0.79951
1803.38076	0.79726
1801.45201	0.79469
1799.52326	0.79192
1797.59451	0.78911
1795.66577	0.78645
1793.73702	0.78410
1791.80827	0.78213
1789.87952	0.78034
1787.95077	0.77834
1786.02202	0.77582
1784.09327	0.77277
1782.16452	0.76939
1780.23577	0.76597
1778.30702	0.76268
1776.37827	0.75953
1774.44952	0.75641
1772.52077	0.75322
1770.59202	0.74988
1768.66327	0.74633
1766.73452	0.74253
1764.80577	0.73848
1762.87702	0.73423
1760.94827	0.72985
1759.01953	0.72533
1757.09078	0.72057
1755.16203	0.71547
1753.23328	0.71007
1751.30453	0.70463
1749.37578	0.69958
1747.44703	0.69523
1745.51828	0.69150
1743.58953	0.68805
1741.66078	0.68450
1739.73203	0.68063
1737.80328	0.67635
1735.87453	0.67172
1733.94578	0.66693
1732.01703	0.66219
1730.08828	0.65747
1728.15953	0.65247
1726.23078	0.64686
1724.30203	0.64052
1722.37328	0.63350
1720.44454	0.62593
1718.51579	0.61796
1716.58704	0.60990
1714.65829	0.60200
1712.72954	0.59411
1710.80079	0.58582
1708.87204	0.57694
1706.94329	0.56763
1705.01454	0.55840
1703.08579	0.54976
1701.15704	0.54199
1699.22829	0.53528
1697.29954	0.52984
1695.37079	0.52552
1693.44204	0.52195
1691.51329	0.51882
1689.58454	0.51595
1687.65579	0.51336
1685.72704	0.51116
1683.79830	0.50943
1681.86955	0.50812
1679.94080	0.50701
1678.01205	0.50591
1676.08330	0.50474
1674.15455	0.50356
1672.22580	0.50255
1670.29705	0.50180
1668.36830	0.50127
1666.43955	0.50085
1664.51080	0.50047
1662.58205	0.50015
1660.65330	0.49997
1658.72455	0.49994
1656.79580	0.50013
1654.86705	0.50064
1652.93830	0.50155
1651.00955	0.50274
1649.08080	0.50416
1647.15206	0.50590
1645.22331	0.50797
1643.29456	0.51020
1641.36581	0.51246
1639.43706	0.51482
1637.50831	0.51748
1635.57956	0.52057
1633.65081	0.52397
1631.72206	0.52755
1629.79331	0.53147
1627.86456	0.53598
1625.93581	0.54126
1624.00706	0.54735
1622.07831	0.55411
1620.14956	0.56142
1618.22081	0.56944
1616.29206	0.57823
1614.36331	0.58746
1612.43456	0.59678
1610.50582	0.60600
1608.57707	0.61488
1606.64832	0.62300
1604.71957	0.63001
1602.79082	0.63573
1600.86207	0.64018
1598.93332	0.64344
1597.00457	0.64561
1595.07582	0.64676
1593.14707	0.64693
1591.21832	0.64608
1589.28957	0.64430
1587.36082	0.64172
1585.43207	0.63856
1583.50332	0.63494
1581.57457	0.63091
1579.64582	0.62641
1577.71707	0.62143
1575.78832	0.61612
1573.85958	0.61078
1571.93083	0.60559
1570.00208	0.60064
1568.07333	0.59600
1566.14458	0.59165
1564.21583	0.58736
1562.28708	0.58283
1560.35833	0.57796
1558.42958	0.57309
1556.50083	0.56883
1554.57208	0.56537
1552.64333	0.56252
1550.71458	0.56002
1548.78583	0.55764
1546.85708	0.55529
1544.92833	0.55301
1542.99958	0.55108
1541.07083	0.54983
1539.14208	0.54939
1537.21333	0.54959
1535.28459	0.55019
1533.35584	0.55100
1531.42709	0.55185
1529.49834	0.55262
1527.56959	0.55330
1525.64084	0.55399
1523.71209	0.55481
1521.78334	0.55588
1519.85459	0.55727
1517.92584	0.55910
1515.99709	0.56148
1514.06834	0.56449
1512.13959	0.56825
1510.21084	0.57309
1508.28209	0.57943
1506.35334	0.58721
1504.42459	0.59547
1502.49584	0.60345
1500.56709	0.61125
1498.63835	0.61936
1496.70960	0.62803
1494.78085	0.63712
1492.85210	0.64659
1490.92335	0.65670
1488.99460	0.66746
1487.06585	0.67825
1485.13710	0.68815
1483.20835	0.69644
1481.27960	0.70267
1479.35085	0.70655
1477.42210	0.70809
1475.49335	0.70767
1473.56460	0.70602
1471.63585	0.70392
1469.70710	0.70190
1467.77835	0.70007
1465.84960	0.69819
1463.92085	0.69587
1461.99211	0.69278
1460.06336	0.68893
1458.13461	0.68478
1456.20586	0.68119
1454.27711	0.67883
1452.34836	0.67772
1450.41961	0.67752
1448.49086	0.67790
1446.56211	0.67866
1444.63336	0.67975
1442.70461	0.68118
1440.77586	0.68309
1438.84711	0.68567
1436.91836	0.68900
1434.98961	0.69278
1433.06086	0.69647
1431.13211	0.69963
1429.20336	0.70194
1427.27461	0.70320
1425.34587	0.70336
1423.41712	0.70250
1421.48837	0.70079
1419.55962	0.69845
1417.63087	0.69573
1415.70212	0.69281
1413.77337	0.68972
1411.84462	0.68645
1409.91587	0.68304
1407.98712	0.67956
1406.05837	0.67610
1404.12962	0.67276
1402.20087	0.66969
1400.27212	0.66713
1398.34337	0.66543
1396.41462	0.66491
1394.48587	0.66577
1392.55712	0.66792
1390.62837	0.67122
1388.69963	0.67550
1386.77088	0.68046
1384.84213	0.68556
1382.91338	0.69034
1380.98463	0.69473
1379.05588	0.69895
1377.12713	0.70317
1375.19838	0.70739
1373.26963	0.71148
1371.34088	0.71529
1369.41213	0.71887
1367.48338	0.72237
1365.55463	0.72583
1363.62588	0.72918
1361.69713	0.73221
1359.76838	0.73469
1357.83963	0.73650
1355.91088	0.73776
1353.98213	0.73870
1352.05338	0.73956
1350.12464	0.74041
1348.19589	0.74119
1346.26714	0.74177
1344.33839	0.74204
1342.40964	0.74210
1340.48089	0.74222
1338.55214	0.74270
1336.62339	0.74364
1334.69464	0.74487
1332.76589	0.74607
1330.83714	0.74688
1328.90839	0.74703
1326.97964	0.74639
1325.05089	0.74503
1323.12214	0.74320
1321.19339	0.74123
1319.26464	0.73945
1317.33589	0.73807
1315.40714	0.73720
1313.47840	0.73683
1311.54965	0.73691
1309.62090	0.73737
1307.69215	0.73812
1305.76340	0.73907
1303.83465	0.74011
1301.90590	0.74111
1299.97715	0.74196
1298.04840	0.74260
1296.11965	0.74303
1294.19090	0.74327
1292.26215	0.74336
1290.33340	0.74329
1288.40465	0.74305
1286.47590	0.74260
1284.54715	0.74200
1282.61840	0.74137
1280.68965	0.74089
1278.76090	0.74069
1276.83216	0.74078
1274.90341	0.74096
1272.97466	0.74094
1271.04591	0.74041
1269.11716	0.73922
1267.18841	0.73741
1265.25966	0.73521
1263.33091	0.73295
1261.40216	0.73088
1259.47341	0.72909
1257.54466	0.72751
1255.61591	0.72595
1253.68716	0.72426
1251.75841	0.72239
1249.82966	0.72042
1247.90091	0.71855
1245.97216	0.71695
1244.04341	0.71573
1242.11466	0.71492
1240.18592	0.71451
1238.25717	0.71451
1236.32842	0.71494
1234.39967	0.71584
1232.47092	0.71724
1230.54217	0.71911
1228.61342	0.72141
1226.68467	0.72405
1224.75592	0.72698
1222.82717	0.73017
1220.89842	0.73364
1218.96967	0.73737
1217.04092	0.74126
1215.11217	0.74517
1213.18342	0.74886
1211.25467	0.75218
1209.32592	0.75506
1207.39717	0.75762
1205.46842	0.76003
1203.53968	0.76249
1201.61093	0.76506
1199.68218	0.76770
1197.75343	0.77022
1195.82468	0.77231
1193.89593	0.77376
1191.96718	0.77461
1190.03843	0.77510
1188.10968	0.77550
1186.18093	0.77604
1184.25218	0.77665
1182.32343	0.77707
1180.39468	0.77693
1178.46593	0.77595
1176.53718	0.77414
1174.60843	0.77187
1172.67968	0.76971
1170.75093	0.76812
1168.82218	0.76714
1166.89343	0.76648
1164.96469	0.76582
1163.03594	0.76501
1161.10719	0.76403
1159.17844	0.76298
1157.24969	0.76194
1155.32094	0.76108
1153.39219	0.76062
1151.46344	0.76066
1149.53469	0.76114
1147.60594	0.76183
1145.67719	0.76246
1143.74844	0.76283
1141.81969	0.76285
1139.89094	0.76251
1137.96219	0.76186
1136.03344	0.76098
1134.10469	0.75999
1132.17594	0.75900
1130.24719	0.75813
1128.31845	0.75750
1126.38970	0.75716
1124.46095	0.75711
1122.53220	0.75729
1120.60345	0.75759
1118.67470	0.75787
1116.74595	0.75797
1114.81720	0.75772
1112.88845	0.75705
1110.95970	0.75602
1109.03095	0.75488
1107.10220	0.75401
1105.17345	0.75371
1103.24470	0.75399
1101.31595	0.75451
1099.38720	0.75481
1097.45845	0.75456
1095.52970	0.75364
1093.60095	0.75225
1091.67221	0.75075
1089.74346	0.74950
1087.81471	0.74862
1085.88596	0.74801
1083.95721	0.74737
1082.02846	0.74649
1080.09971	0.74539
1078.17096	0.74443
1076.24221	0.74404
1074.31346	0.74449
1072.38471	0.74569
1070.45596	0.74732
1068.52721	0.74897
1066.59846	0.75030
1064.66971	0.75116
1062.74096	0.75172
1060.81221	0.75237
1058.88346	0.75343
1056.95471	0.75494
1055.02597	0.75667
1053.09722	0.75829
1051.16847	0.75959
1049.23972	0.76066
1047.31097	0.76183
1045.38222	0.76348
1043.45347	0.76580
1041.52472	0.76862
1039.59597	0.77154
1037.66722	0.77407
1035.73847	0.77591
1033.80972	0.77713
1031.88097	0.77825
1029.95222	0.77986
1028.02347	0.78225
1026.09472	0.78521
1024.16597	0.78829
1022.23722	0.79107
1020.30847	0.79345
1018.37973	0.79560
1016.45098	0.79783
1014.52223	0.80035
1012.59348	0.80313
1010.66473	0.80578
1008.73598	0.80781
1006.80723	0.80892
1004.87848	0.80929
1002.94973	0.80947
1001.02098	0.81007
999.09223	0.81133
997.16348	0.81307
995.23473	0.81486
993.30598	0.81633
991.37723	0.81734
989.44848	0.81807
987.51973	0.81891
985.59098	0.82026
983.66223	0.82218
981.73348	0.82436
979.80474	0.82630
977.87599	0.82766
975.94724	0.82855
974.01849	0.82945
972.08974	0.83092
970.16099	0.83323
968.23224	0.83619
966.30349	0.83922
964.37474	0.84173
962.44599	0.84342
960.51724	0.84450
958.58849	0.84552
956.65974	0.84701
954.73099	0.84909
952.80224	0.85140
950.87349	0.85326
948.94474	0.85418
947.01599	0.85409
945.08724	0.85342
943.15850	0.85289
941.22975	0.85310
939.30100	0.85412
937.37225	0.85548
935.44350	0.85643
933.51475	0.85644
931.58600	0.85559
929.65725	0.85449
927.72850	0.85394
925.79975	0.85448
923.87100	0.85605
921.94225	0.85800
920.01350	0.85945
918.08475	0.85982
916.15600	0.85914
914.22725	0.85811
912.29850	0.85766
910.36975	0.85835
908.44100	0.86004
906.51226	0.86193
904.58351	0.86311
902.65476	0.86313
900.72601	0.86224
898.79726	0.86114
896.86851	0.86057
894.93976	0.86096
893.01101	0.86204
891.08226	0.86298
889.15351	0.86306
887.22476	0.86208
885.29601	0.86053
883.36726	0.85915
881.43851	0.85862
879.50976	0.85913
877.58101	0.86030
875.65226	0.86132
873.72351	0.86148
871.79476	0.86058
869.86602	0.85906
867.93727	0.85768
866.00852	0.85705
864.07977	0.85718
862.15102	0.85743
860.22227	0.85695
858.29352	0.85522
856.36477	0.85235
854.43602	0.84906
852.50727	0.84629
850.57852	0.84470
848.64977	0.84429
846.72102	0.84435
844.79227	0.84396
842.86352	0.84266
840.93477	0.84056
839.00602	0.83826
837.07727	0.83641
835.14852	0.83539
833.21978	0.83505
831.29103	0.83484
829.36228	0.83418
827.43353	0.83290
825.50478	0.83129
823.57603	0.82984
821.64728	0.82889
819.71853	0.82850
817.78978	0.82832
815.86103	0.82782
813.93228	0.82665
812.00353	0.82486
810.07478	0.82285
808.14603	0.82115
806.21728	0.82007
804.28853	0.81954
802.35978	0.81916
800.43103	0.81838
798.50228	0.81694
796.57353	0.81505
794.64479	0.81318
792.71604	0.81170
790.78729	0.81068
788.85854	0.80995
786.92979	0.80918
785.00104	0.80820
783.07229	0.80701
781.14354	0.80583
779.21479	0.80493
777.28604	0.80447
775.35729	0.80430
773.42854	0.80403
771.49979	0.80328
769.57104	0.80190
767.64229	0.80016
765.71354	0.79847
763.78479	0.79713
761.85604	0.79615
759.92729	0.79528
757.99855	0.79414
756.06980	0.79238
754.14105	0.78999
752.21230	0.78736
750.28355	0.78510
748.35480	0.78362
746.42605	0.78295
744.49730	0.78274
742.56855	0.78249
740.63980	0.78183
738.71105	0.78067
736.78230	0.77926
734.85355	0.77805
732.92480	0.77730
730.99605	0.77692
729.06730	0.77647
727.13855	0.77547
725.20980	0.77371
723.28105	0.77135
721.35231	0.76883
719.42356	0.76655
717.49481	0.76472
715.56606	0.76327
713.63731	0.76192
711.70856	0.76031
709.77981	0.75820
707.85106	0.75561
705.92231	0.75281
703.99356	0.75022
702.06481	0.74824
700.13606	0.74710
698.20731	0.74684
696.27856	0.74728
694.34981	0.74812
692.42106	0.74907
690.49231	0.74989
688.56356	0.75048
686.63481	0.75073
684.70607	0.75061
682.77732	0.75009
680.84857	0.74928
678.91982	0.74840
676.99107	0.74769
675.06232	0.74729
673.13357	0.74719
671.20482	0.74727
669.27607	0.74735
667.34732	0.74726
665.41857	0.74689
663.48982	0.74634
661.56107	0.74586
659.63232	0.74571
657.70357	0.74600
655.77482	0.74665
653.84607	0.74746
651.91732	0.74818
649.98857	0.74863
648.05983	0.74876
646.13108	0.74862
644.20233	0.74836
642.27358	0.74815
640.34483	0.74814
638.41608	0.74838
636.48733	0.74880
634.55858	0.74925
632.62983	0.74951
630.70108	0.74941
628.77233	0.74886
626.84358	0.74793
624.91483	0.74701
622.98608	0.74646
621.05733	0.74634
619.12858	0.74662
617.19983	0.74728
615.27108	0.74811
613.34233	0.74876
611.41358	0.74900
609.48484	0.74891
607.55609	0.74872
605.62734	0.74869
603.69859	0.74889
601.76984	0.74934
599.84109	0.74997
597.91234	0.75065
595.98359	0.75115
594.05484	0.75140
592.12609	0.75165
590.19734	0.75215
588.26859	0.75269
586.33984	0.75293
584.41109	0.75277
582.48234	0.75240
580.55359	0.75224
578.62484	0.75263
576.69609	0.75368
574.76734	0.75512
572.83860	0.75625
570.90985	0.75645
568.98110	0.75574
567.05235	0.75481
565.12360	0.75437
563.19485	0.75472
561.26610	0.75567
559.33735	0.75671
557.40860	0.75726
555.47985	0.75693
553.55110	0.75585
551.62235	0.75458
549.69360	0.75380
547.76485	0.75405
545.83610	0.75542
543.90735	0.75735
541.97860	0.75888
540.04985	0.75935
538.12110	0.75871
536.19236	0.75749
534.26361	0.75651
532.33486	0.75641
530.40611	0.75736
528.47736	0.75906
526.54861	0.76094
524.61986	0.76237
522.69111	0.76279
520.76236	0.76235
518.83361	0.76201
516.90486	0.76258
514.97611	0.76389
513.04736	0.76541
511.11861	0.76697
509.18986	0.76846
507.26111	0.76973
505.33236	0.77086
503.40361	0.77216
501.47486	0.77369
499.54612	0.77501
497.61737	0.77563
495.68862	0.77565
493.75987	0.77582
491.83112	0.77689
489.90237	0.77887
487.97362	0.78106
486.04487	0.78280
484.11612	0.78405
482.18737	0.78492
480.25862	0.78529
478.32987	0.78523
476.40112	0.78527
474.47237	0.78611
472.54362	0.78821
470.61487	0.79111
468.68612	0.79353
466.75737	0.79464
464.82862	0.79457
462.89988	0.79396
460.97113	0.79351
459.04238	0.79391
457.11363	0.79572
455.18488	0.79865
453.25613	0.80165
451.32738	0.80402
449.39863	0.80553
447.46988	0.80637
445.54113	0.80718
443.61238	0.80856
441.68363	0.81053
439.75488	0.81251
437.82613	0.81410
435.89738	0.81554
433.96863	0.81718
432.03988	0.81889
430.11113	0.82016
428.18238	0.82061
426.25363	0.82025
424.32489	0.81916
422.39614	0.81760
420.46739	0.81703
418.53864	0.81966
416.60989	0.82499
414.68114	0.82977
412.75239	0.83229
410.82364	0.83299
408.89489	0.83274
406.96614	0.83224
405.03739	0.83207
403.10864	0.83244
401.17989	0.83319
399.25114	0.83412
