# Supplementary material for: Relationship between Soybean Protein Isolate and Textural Properties of Texturized Vegetable Protein
Source: Molecules. 2023 Nov 7;28(22):7465. doi: 10.3390/molecules28227465 (PMC10672934; doi:10.3390/molecules28227465)
Supplement: Supplementary file 1 [file molecules-28-07465-s001.zip › FTIR-Secondary structure of proteins/971W-1-20230320.1.dpt]

3996.36892	0.88889
3994.44017	0.88857
3992.51142	0.88832
3990.58267	0.88822
3988.65392	0.88830
3986.72517	0.88850
3984.79642	0.88875
3982.86767	0.88894
3980.93893	0.88902
3979.01018	0.88896
3977.08143	0.88876
3975.15268	0.88843
3973.22393	0.88807
3971.29518	0.88782
3969.36643	0.88777
3967.43768	0.88792
3965.50893	0.88818
3963.58018	0.88846
3961.65143	0.88861
3959.72268	0.88854
3957.79393	0.88823
3955.86518	0.88772
3953.93643	0.88708
3952.00768	0.88646
3950.07893	0.88607
3948.15018	0.88597
3946.22143	0.88620
3944.29269	0.88670
3942.36394	0.88724
3940.43519	0.88748
3938.50644	0.88721
3936.57769	0.88645
3934.64894	0.88555
3932.72019	0.88500
3930.79144	0.88499
3928.86269	0.88535
3926.93394	0.88576
3925.00519	0.88601
3923.07644	0.88597
3921.14769	0.88576
3919.21894	0.88566
3917.29019	0.88586
3915.36144	0.88627
3913.43269	0.88656
3911.50394	0.88636
3909.57519	0.88552
3907.64644	0.88427
3905.71770	0.88315
3903.78895	0.88262
3901.86020	0.88293
3899.93145	0.88383
3898.00270	0.88458
3896.07395	0.88479
3894.14520	0.88469
3892.21645	0.88447
3890.28770	0.88404
3888.35895	0.88351
3886.43020	0.88322
3884.50145	0.88326
3882.57270	0.88359
3880.64395	0.88392
3878.71520	0.88378
3876.78645	0.88310
3874.85770	0.88222
3872.92895	0.88142
3871.00020	0.88099
3869.07146	0.88094
3867.14271	0.88123
3865.21396	0.88174
3863.28521	0.88205
3861.35646	0.88175
3859.42771	0.88099
3857.49896	0.88040
3855.57021	0.88052
3853.64146	0.88128
3851.71271	0.88198
3849.78396	0.88223
3847.85521	0.88206
3845.92646	0.88153
3843.99771	0.88072
3842.06896	0.87996
3840.14021	0.87974
3838.21146	0.88016
3836.28271	0.88083
3834.35396	0.88141
3832.42522	0.88170
3830.49647	0.88159
3828.56772	0.88112
3826.63897	0.88043
3824.71022	0.87975
3822.78147	0.87942
3820.85272	0.87949
3818.92397	0.87984
3816.99522	0.88047
3815.06647	0.88100
3813.13772	0.88100
3811.20897	0.88053
3809.28022	0.87983
3807.35147	0.87903
3805.42272	0.87829
3803.49397	0.87803
3801.56522	0.87834
3799.63647	0.87890
3797.70772	0.87956
3795.77898	0.88018
3793.85023	0.88056
3791.92148	0.88060
3789.99273	0.88032
3788.06398	0.87986
3786.13523	0.87946
3784.20648	0.87925
3782.27773	0.87927
3780.34898	0.87945
3778.42023	0.87946
3776.49148	0.87904
3774.56273	0.87831
3772.63398	0.87750
3770.70523	0.87678
3768.77648	0.87615
3766.84773	0.87560
3764.91898	0.87506
3762.99023	0.87440
3761.06148	0.87360
3759.13274	0.87251
3757.20399	0.87099
3755.27524	0.86917
3753.34649	0.86733
3751.41774	0.86546
3749.48899	0.86333
3747.56024	0.86087
3745.63149	0.85803
3743.70274	0.85433
3741.77399	0.84942
3739.84524	0.84368
3737.91649	0.83797
3735.98774	0.83316
3734.05899	0.82942
3732.13024	0.82626
3730.20149	0.82346
3728.27274	0.82176
3726.34399	0.82226
3724.41524	0.82549
3722.48649	0.83105
3720.55775	0.83770
3718.62900	0.84368
3716.70025	0.84737
3714.77150	0.84790
3712.84275	0.84555
3710.91400	0.84151
3708.98525	0.83724
3707.05650	0.83390
3705.12775	0.83204
3703.19900	0.83155
3701.27025	0.83179
3699.34150	0.83215
3697.41275	0.83251
3695.48400	0.83311
3693.55525	0.83435
3691.62650	0.83654
3689.69775	0.83926
3687.76900	0.84144
3685.84025	0.84240
3683.91151	0.84221
3681.98276	0.84127
3680.05401	0.84002
3678.12526	0.83891
3676.19651	0.83826
3674.26776	0.83796
3672.33901	0.83808
3670.41026	0.83861
3668.48151	0.83900
3666.55276	0.83879
3664.62401	0.83798
3662.69526	0.83663
3660.76651	0.83475
3658.83776	0.83237
3656.90901	0.82954
3654.98026	0.82631
3653.05151	0.82307
3651.12276	0.82035
3649.19401	0.81835
3647.26527	0.81677
3645.33652	0.81509
3643.40777	0.81282
3641.47902	0.80970
3639.55027	0.80554
3637.62152	0.80034
3635.69277	0.79437
3633.76402	0.78825
3631.83527	0.78278
3629.90652	0.77870
3627.97777	0.77621
3626.04902	0.77511
3624.12027	0.77533
3622.19152	0.77670
3620.26277	0.77871
3618.33402	0.78059
3616.40527	0.78175
3614.47652	0.78181
3612.54777	0.78044
3610.61903	0.77770
3608.69028	0.77433
3606.76153	0.77108
3604.83278	0.76830
3602.90403	0.76601
3600.97528	0.76418
3599.04653	0.76274
3597.11778	0.76168
3595.18903	0.76102
3593.26028	0.76074
3591.33153	0.76091
3589.40278	0.76180
3587.47403	0.76347
3585.54528	0.76549
3583.61653	0.76732
3581.68778	0.76867
3579.75903	0.76942
3577.83028	0.76952
3575.90153	0.76890
3573.97279	0.76756
3572.04404	0.76567
3570.11529	0.76376
3568.18654	0.76259
3566.25779	0.76252
3564.32904	0.76324
3562.40029	0.76414
3560.47154	0.76475
3558.54279	0.76484
3556.61404	0.76443
3554.68529	0.76371
3552.75654	0.76287
3550.82779	0.76201
3548.89904	0.76133
3546.97029	0.76107
3545.04154	0.76126
3543.11279	0.76158
3541.18404	0.76169
3539.25529	0.76153
3537.32654	0.76114
3535.39780	0.76058
3533.46905	0.75985
3531.54030	0.75906
3529.61155	0.75838
3527.68280	0.75792
3525.75405	0.75773
3523.82530	0.75774
3521.89655	0.75784
3519.96780	0.75791
3518.03905	0.75787
3516.11030	0.75763
3514.18155	0.75721
3512.25280	0.75667
3510.32405	0.75615
3508.39530	0.75573
3506.46655	0.75547
3504.53780	0.75538
3502.60905	0.75540
3500.68030	0.75541
3498.75156	0.75538
3496.82281	0.75526
3494.89406	0.75501
3492.96531	0.75467
3491.03656	0.75434
3489.10781	0.75411
3487.17906	0.75397
3485.25031	0.75387
3483.32156	0.75380
3481.39281	0.75372
3479.46406	0.75356
3477.53531	0.75335
3475.60656	0.75315
3473.67781	0.75303
3471.74906	0.75302
3469.82031	0.75303
3467.89156	0.75298
3465.96281	0.75282
3464.03406	0.75261
3462.10532	0.75244
3460.17657	0.75231
3458.24782	0.75220
3456.31907	0.75206
3454.39032	0.75183
3452.46157	0.75151
3450.53282	0.75114
3448.60407	0.75084
3446.67532	0.75066
3444.74657	0.75057
3442.81782	0.75055
3440.88907	0.75058
3438.96032	0.75060
3437.03157	0.75052
3435.10282	0.75033
3433.17407	0.75004
3431.24532	0.74971
3429.31657	0.74935
3427.38782	0.74892
3425.45908	0.74841
3423.53033	0.74787
3421.60158	0.74742
3419.67283	0.74711
3417.74408	0.74692
3415.81533	0.74679
3413.88658	0.74664
3411.95783	0.74641
3410.02908	0.74606
3408.10033	0.74560
3406.17158	0.74508
3404.24283	0.74457
3402.31408	0.74415
3400.38533	0.74384
3398.45658	0.74359
3396.52783	0.74335
3394.59908	0.74306
3392.67033	0.74268
3390.74158	0.74218
3388.81284	0.74158
3386.88409	0.74095
3384.95534	0.74037
3383.02659	0.73987
3381.09784	0.73945
3379.16909	0.73904
3377.24034	0.73858
3375.31159	0.73807
3373.38284	0.73751
3371.45409	0.73692
3369.52534	0.73631
3367.59659	0.73567
3365.66784	0.73499
3363.73909	0.73426
3361.81034	0.73352
3359.88159	0.73278
3357.95284	0.73212
3356.02409	0.73161
3354.09534	0.73126
3352.16659	0.73099
3350.23785	0.73068
3348.30910	0.73026
3346.38035	0.72969
3344.45160	0.72902
3342.52285	0.72832
3340.59410	0.72769
3338.66535	0.72717
3336.73660	0.72679
3334.80785	0.72647
3332.87910	0.72615
3330.95035	0.72578
3329.02160	0.72537
3327.09285	0.72499
3325.16410	0.72465
3323.23535	0.72434
3321.30660	0.72401
3319.37785	0.72362
3317.44910	0.72320
3315.52035	0.72279
3313.59161	0.72247
3311.66286	0.72231
3309.73411	0.72230
3307.80536	0.72236
3305.87661	0.72234
3303.94786	0.72214
3302.01911	0.72176
3300.09036	0.72129
3298.16161	0.72087
3296.23286	0.72060
3294.30411	0.72053
3292.37536	0.72059
3290.44661	0.72072
3288.51786	0.72084
3286.58911	0.72088
3284.66036	0.72084
3282.73161	0.72078
3280.80286	0.72075
3278.87411	0.72082
3276.94537	0.72104
3275.01662	0.72138
3273.08787	0.72181
3271.15912	0.72226
3269.23037	0.72270
3267.30162	0.72312
3265.37287	0.72351
3263.44412	0.72390
3261.51537	0.72424
3259.58662	0.72456
3257.65787	0.72487
3255.72912	0.72523
3253.80037	0.72569
3251.87162	0.72626
3249.94287	0.72691
3248.01412	0.72753
3246.08537	0.72803
3244.15662	0.72833
3242.22787	0.72846
3240.29913	0.72853
3238.37038	0.72866
3236.44163	0.72893
3234.51288	0.72932
3232.58413	0.72977
3230.65538	0.73022
3228.72663	0.73060
3226.79788	0.73086
3224.86913	0.73097
3222.94038	0.73100
3221.01163	0.73106
3219.08288	0.73122
3217.15413	0.73149
3215.22538	0.73185
3213.29663	0.73224
3211.36788	0.73264
3209.43913	0.73306
3207.51038	0.73347
3205.58163	0.73384
3203.65289	0.73411
3201.72414	0.73426
3199.79539	0.73436
3197.86664	0.73450
3195.93789	0.73479
3194.00914	0.73531
3192.08039	0.73600
3190.15164	0.73676
3188.22289	0.73744
3186.29414	0.73795
3184.36539	0.73827
3182.43664	0.73846
3180.50789	0.73864
3178.57914	0.73897
3176.65039	0.73954
3174.72164	0.74035
3172.79289	0.74130
3170.86414	0.74222
3168.93539	0.74299
3167.00664	0.74354
3165.07790	0.74392
3163.14915	0.74426
3161.22040	0.74470
3159.29165	0.74531
3157.36290	0.74609
3155.43415	0.74696
3153.50540	0.74781
3151.57665	0.74856
3149.64790	0.74917
3147.71915	0.74969
3145.79040	0.75018
3143.86165	0.75067
3141.93290	0.75116
3140.00415	0.75164
3138.07540	0.75211
3136.14665	0.75261
3134.21790	0.75321
3132.28915	0.75390
3130.36040	0.75457
3128.43166	0.75513
3126.50291	0.75552
3124.57416	0.75578
3122.64541	0.75597
3120.71666	0.75617
3118.78791	0.75647
3116.85916	0.75695
3114.93041	0.75756
3113.00166	0.75821
3111.07291	0.75874
3109.14416	0.75903
3107.21541	0.75905
3105.28666	0.75890
3103.35791	0.75875
3101.42916	0.75874
3099.50041	0.75896
3097.57166	0.75936
3095.64291	0.75984
3093.71416	0.76029
3091.78542	0.76060
3089.85667	0.76073
3087.92792	0.76069
3085.99917	0.76055
3084.07042	0.76039
3082.14167	0.76032
3080.21292	0.76041
3078.28417	0.76071
3076.35542	0.76118
3074.42667	0.76171
3072.49792	0.76222
3070.56917	0.76262
3068.64042	0.76288
3066.71167	0.76301
3064.78292	0.76307
3062.85417	0.76318
3060.92542	0.76347
3058.99667	0.76403
3057.06792	0.76486
3055.13918	0.76584
3053.21043	0.76678
3051.28168	0.76756
3049.35293	0.76817
3047.42418	0.76868
3045.49543	0.76916
3043.56668	0.76968
3041.63793	0.77029
3039.70918	0.77098
3037.78043	0.77174
3035.85168	0.77249
3033.92293	0.77319
3031.99418	0.77382
3030.06543	0.77437
3028.13668	0.77489
3026.20793	0.77541
3024.27918	0.77597
3022.35043	0.77657
3020.42168	0.77718
3018.49294	0.77772
3016.56419	0.77816
3014.63544	0.77852
3012.70669	0.77882
3010.77794	0.77910
3008.84919	0.77934
3006.92044	0.77955
3004.99169	0.77977
3003.06294	0.78003
3001.13419	0.78031
2999.20544	0.78052
2997.27669	0.78055
2995.34794	0.78034
2993.41919	0.77985
2991.49044	0.77897
2989.56169	0.77767
2987.63294	0.77614
2985.70419	0.77461
2983.77544	0.77318
2981.84669	0.77178
2979.91795	0.77032
2977.98920	0.76873
2976.06045	0.76698
2974.13170	0.76510
2972.20295	0.76315
2970.27420	0.76121
2968.34545	0.75941
2966.41670	0.75790
2964.48795	0.75679
2962.55920	0.75607
2960.63045	0.75568
2958.70170	0.75557
2956.77295	0.75572
2954.84420	0.75609
2952.91545	0.75653
2950.98670	0.75683
2949.05795	0.75688
2947.12920	0.75659
2945.20045	0.75591
2943.27171	0.75485
2941.34296	0.75355
2939.41421	0.75216
2937.48546	0.75076
2935.55671	0.74940
2933.62796	0.74819
2931.69921	0.74720
2929.77046	0.74645
2927.84171	0.74601
2925.91296	0.74603
2923.98421	0.74664
2922.05546	0.74782
2920.12671	0.74950
2918.19796	0.75151
2916.26921	0.75367
2914.34046	0.75583
2912.41171	0.75785
2910.48296	0.75968
2908.55421	0.76133
2906.62547	0.76288
2904.69672	0.76437
2902.76797	0.76581
2900.83922	0.76721
2898.91047	0.76854
2896.98172	0.76977
2895.05297	0.77080
2893.12422	0.77161
2891.19547	0.77223
2889.26672	0.77269
2887.33797	0.77304
2885.40922	0.77331
2883.48047	0.77349
2881.55172	0.77357
2879.62297	0.77353
2877.69422	0.77343
2875.76547	0.77335
2873.83672	0.77342
2871.90797	0.77374
2869.97923	0.77444
2868.05048	0.77548
2866.12173	0.77663
2864.19298	0.77765
2862.26423	0.77835
2860.33548	0.77866
2858.40673	0.77870
2856.47798	0.77873
2854.54923	0.77915
2852.62048	0.78030
2850.69173	0.78231
2848.76298	0.78503
2846.83423	0.78808
2844.90548	0.79107
2842.97673	0.79378
2841.04798	0.79615
2839.11923	0.79816
2837.19048	0.79985
2835.26173	0.80128
2833.33299	0.80255
2831.40424	0.80367
2829.47549	0.80465
2827.54674	0.80552
2825.61799	0.80633
2823.68924	0.80714
2821.76049	0.80799
2819.83174	0.80888
2817.90299	0.80976
2815.97424	0.81058
2814.04549	0.81133
2812.11674	0.81201
2810.18799	0.81263
2808.25924	0.81322
2806.33049	0.81384
2804.40174	0.81449
2802.47299	0.81518
2800.54424	0.81589
2798.61549	0.81658
2796.68674	0.81723
2794.75800	0.81786
2792.82925	0.81849
2790.90050	0.81911
2788.97175	0.81967
2787.04300	0.82016
2785.11425	0.82063
2783.18550	0.82116
2781.25675	0.82178
2779.32800	0.82247
2777.39925	0.82317
2775.47050	0.82383
2773.54175	0.82441
2771.61300	0.82489
2769.68425	0.82533
2767.75550	0.82577
2765.82675	0.82622
2763.89800	0.82670
2761.96925	0.82724
2760.04050	0.82785
2758.11176	0.82853
2756.18301	0.82925
2754.25426	0.82996
2752.32551	0.83060
2750.39676	0.83113
2748.46801	0.83153
2746.53926	0.83183
2744.61051	0.83212
2742.68176	0.83253
2740.75301	0.83312
2738.82426	0.83387
2736.89551	0.83469
2734.96676	0.83546
2733.03801	0.83609
2731.10926	0.83656
2729.18051	0.83693
2727.25176	0.83728
2725.32301	0.83772
2723.39426	0.83831
2721.46552	0.83906
2719.53677	0.83990
2717.60802	0.84071
2715.67927	0.84139
2713.75052	0.84193
2711.82177	0.84237
2709.89302	0.84280
2707.96427	0.84328
2706.03552	0.84383
2704.10677	0.84440
2702.17802	0.84495
2700.24927	0.84543
2698.32052	0.84587
2696.39177	0.84630
2694.46302	0.84677
2692.53427	0.84730
2690.60552	0.84786
2688.67677	0.84835
2686.74802	0.84877
2684.81928	0.84914
2682.89053	0.84952
2680.96178	0.84998
2679.03303	0.85052
2677.10428	0.85112
2675.17553	0.85170
2673.24678	0.85220
2671.31803	0.85257
2669.38928	0.85287
2667.46053	0.85324
2665.53178	0.85378
2663.60303	0.85450
2661.67428	0.85531
2659.74553	0.85605
2657.81678	0.85659
2655.88803	0.85687
2653.95928	0.85700
2652.03053	0.85716
2650.10178	0.85754
2648.17304	0.85821
2646.24429	0.85911
2644.31554	0.86002
2642.38679	0.86074
2640.45804	0.86117
2638.52929	0.86135
2636.60054	0.86144
2634.67179	0.86163
2632.74304	0.86203
2630.81429	0.86262
2628.88554	0.86330
2626.95679	0.86396
2625.02804	0.86452
2623.09929	0.86499
2621.17054	0.86544
2619.24179	0.86592
2617.31304	0.86639
2615.38429	0.86677
2613.45554	0.86701
2611.52679	0.86714
2609.59805	0.86729
2607.66930	0.86767
2605.74055	0.86839
2603.81180	0.86939
2601.88305	0.87044
2599.95430	0.87124
2598.02555	0.87156
2596.09680	0.87140
2594.16805	0.87098
2592.23930	0.87070
2590.31055	0.87090
2588.38180	0.87170
2586.45305	0.87289
2584.52430	0.87408
2582.59555	0.87489
2580.66680	0.87515
2578.73805	0.87495
2576.80930	0.87461
2574.88055	0.87447
2572.95181	0.87474
2571.02306	0.87540
2569.09431	0.87625
2567.16556	0.87704
2565.23681	0.87760
2563.30806	0.87792
2561.37931	0.87808
2559.45056	0.87822
2557.52181	0.87841
2555.59306	0.87865
2553.66431	0.87889
2551.73556	0.87911
2549.80681	0.87937
2547.87806	0.87977
2545.94931	0.88037
2544.02056	0.88114
2542.09181	0.88188
2540.16306	0.88237
2538.23431	0.88247
2536.30557	0.88223
2534.37682	0.88188
2532.44807	0.88177
2530.51932	0.88214
2528.59057	0.88299
2526.66182	0.88408
2524.73307	0.88504
2522.80432	0.88553
2520.87557	0.88549
2518.94682	0.88508
2517.01807	0.88467
2515.08932	0.88460
2513.16057	0.88502
2511.23182	0.88582
2509.30307	0.88674
2507.37432	0.88750
2505.44557	0.88795
2503.51682	0.88810
2501.58807	0.88809
2499.65933	0.88810
2497.73058	0.88826
2495.80183	0.88855
2493.87308	0.88891
2491.94433	0.88929
2490.01558	0.88975
2488.08683	0.89032
2486.15808	0.89102
2484.22933	0.89173
2482.30058	0.89229
2480.37183	0.89254
2478.44308	0.89244
2476.51433	0.89215
2474.58558	0.89201
2472.65683	0.89229
2470.72808	0.89311
2468.79933	0.89429
2466.87058	0.89547
2464.94183	0.89623
2463.01308	0.89636
2461.08434	0.89598
2459.15559	0.89544
2457.22684	0.89521
2455.29809	0.89556
2453.36934	0.89648
2451.44059	0.89767
2449.51184	0.89871
2447.58309	0.89926
2445.65434	0.89926
2443.72559	0.89896
2441.79684	0.89871
2439.86809	0.89878
2437.93934	0.89924
2436.01059	0.89993
2434.08184	0.90063
2432.15309	0.90117
2430.22434	0.90153
2428.29559	0.90180
2426.36684	0.90208
2424.43810	0.90241
2422.50935	0.90274
2420.58060	0.90299
2418.65185	0.90309
2416.72310	0.90307
2414.79435	0.90311
2412.86560	0.90342
2410.93685	0.90405
2409.00810	0.90489
2407.07935	0.90565
2405.15060	0.90603
2403.22185	0.90594
2401.29310	0.90560
2399.36435	0.90539
2397.43560	0.90532
2395.50685	0.90531
2393.57810	0.90528
2391.64935	0.90512
2389.72060	0.90476
2387.79186	0.90417
2385.86311	0.90338
2383.93436	0.90252
2382.00561	0.90177
2380.07686	0.90137
2378.14811	0.90149
2376.21936	0.90225
2374.29061	0.90363
2372.36186	0.90545
2370.43311	0.90748
2368.50436	0.90947
2366.57561	0.91114
2364.64686	0.91220
2362.71811	0.91250
2360.78936	0.91193
2358.86061	0.91043
2356.93186	0.90797
2355.00311	0.90476
2353.07436	0.90145
2351.14562	0.89898
2349.21687	0.89802
2347.28812	0.89875
2345.35937	0.90092
2343.43062	0.90397
2341.50187	0.90713
2339.57312	0.90969
2337.64437	0.91127
2335.71562	0.91170
2333.78687	0.91096
2331.85812	0.90926
2329.92937	0.90699
2328.00062	0.90454
2326.07187	0.90234
2324.14312	0.90086
2322.21437	0.90036
2320.28562	0.90063
2318.35687	0.90119
2316.42812	0.90166
2314.49938	0.90200
2312.57063	0.90243
2310.64188	0.90311
2308.71313	0.90405
2306.78438	0.90513
2304.85563	0.90622
2302.92688	0.90718
2300.99813	0.90793
2299.06938	0.90844
2297.14063	0.90875
2295.21188	0.90890
2293.28313	0.90895
2291.35438	0.90902
2289.42563	0.90917
2287.49688	0.90935
2285.56813	0.90947
2283.63938	0.90948
2281.71063	0.90947
2279.78188	0.90965
2277.85313	0.91014
2275.92439	0.91089
2273.99564	0.91168
2272.06689	0.91227
2270.13814	0.91251
2268.20939	0.91242
2266.28064	0.91213
2264.35189	0.91186
2262.42314	0.91174
2260.49439	0.91176
2258.56564	0.91180
2256.63689	0.91161
2254.70814	0.91096
2252.77939	0.90968
2250.85064	0.90799
2248.92189	0.90677
2246.99314	0.90725
2245.06439	0.90858
2243.13564	0.90988
2241.20689	0.91080
2239.27815	0.91126
2237.34940	0.91133
2235.42065	0.91120
2233.49190	0.91113
2231.56315	0.91130
2229.63440	0.91169
2227.70565	0.91214
2225.77690	0.91246
2223.84815	0.91252
2221.91940	0.91233
2219.99065	0.91201
2218.06190	0.91171
2216.13315	0.91153
2214.20440	0.91146
2212.27565	0.91143
2210.34690	0.91136
2208.41815	0.91124
2206.48940	0.91117
2204.56065	0.91120
2202.63191	0.91133
2200.70316	0.91145
2198.77441	0.91142
2196.84566	0.91112
2194.91691	0.91057
2192.98816	0.90998
2191.05941	0.90959
2189.13066	0.90959
2187.20191	0.90996
2185.27316	0.91050
2183.34441	0.91091
2181.41566	0.91094
2179.48691	0.91053
2177.55816	0.90981
2175.62941	0.90909
2173.70066	0.90862
2171.77191	0.90854
2169.84316	0.90879
2167.91441	0.90917
2165.98567	0.90946
2164.05692	0.90952
2162.12817	0.90935
2160.19942	0.90905
2158.27067	0.90872
2156.34192	0.90840
2154.41317	0.90814
2152.48442	0.90796
2150.55567	0.90785
2148.62692	0.90786
2146.69817	0.90802
2144.76942	0.90831
2142.84067	0.90855
2140.91192	0.90859
2138.98317	0.90836
2137.05442	0.90792
2135.12567	0.90744
2133.19692	0.90705
2131.26817	0.90688
2129.33943	0.90701
2127.41068	0.90739
2125.48193	0.90781
2123.55318	0.90802
2121.62443	0.90791
2119.69568	0.90749
2117.76693	0.90693
2115.83818	0.90650
2113.90943	0.90644
2111.98068	0.90674
2110.05193	0.90714
2108.12318	0.90741
2106.19443	0.90742
2104.26568	0.90719
2102.33693	0.90687
2100.40818	0.90663
2098.47943	0.90655
2096.55068	0.90659
2094.62193	0.90667
2092.69318	0.90672
2090.76444	0.90671
2088.83569	0.90666
2086.90694	0.90660
2084.97819	0.90653
2083.04944	0.90644
2081.12069	0.90633
2079.19194	0.90620
2077.26319	0.90612
2075.33444	0.90613
2073.40569	0.90622
2071.47694	0.90633
2069.54819	0.90643
2067.61944	0.90647
2065.69069	0.90642
2063.76194	0.90623
2061.83319	0.90593
2059.90444	0.90563
2057.97569	0.90544
2056.04694	0.90544
2054.11820	0.90563
2052.18945	0.90594
2050.26070	0.90620
2048.33195	0.90626
2046.40320	0.90607
2044.47445	0.90568
2042.54570	0.90526
2040.61695	0.90495
2038.68820	0.90485
2036.75945	0.90496
2034.83070	0.90523
2032.90195	0.90552
2030.97320	0.90569
2029.04445	0.90565
2027.11570	0.90540
2025.18695	0.90502
2023.25820	0.90460
2021.32945	0.90427
2019.40070	0.90412
2017.47196	0.90418
2015.54321	0.90433
2013.61446	0.90446
2011.68571	0.90448
2009.75696	0.90437
2007.82821	0.90416
2005.89946	0.90390
2003.97071	0.90364
2002.04196	0.90337
2000.11321	0.90310
1998.18446	0.90278
1996.25571	0.90239
1994.32696	0.90200
1992.39821	0.90170
1990.46946	0.90151
1988.54071	0.90140
1986.61196	0.90132
1984.68321	0.90121
1982.75446	0.90108
1980.82572	0.90093
1978.89697	0.90073
1976.96822	0.90047
1975.03947	0.90011
1973.11072	0.89961
1971.18197	0.89901
1969.25322	0.89841
1967.32447	0.89792
1965.39572	0.89756
1963.46697	0.89733
1961.53822	0.89720
1959.60947	0.89709
1957.68072	0.89698
1955.75197	0.89682
1953.82322	0.89653
1951.89447	0.89601
1949.96572	0.89522
1948.03697	0.89427
1946.10822	0.89333
1944.17948	0.89268
1942.25073	0.89243
1940.32198	0.89250
1938.39323	0.89273
1936.46448	0.89288
1934.53573	0.89278
1932.60698	0.89234
1930.67823	0.89157
1928.74948	0.89055
1926.82073	0.88942
1924.89198	0.88840
1922.96323	0.88761
1921.03448	0.88712
1919.10573	0.88692
1917.17698	0.88684
1915.24823	0.88665
1913.31948	0.88630
1911.39073	0.88578
1909.46198	0.88511
1907.53323	0.88432
1905.60449	0.88349
1903.67574	0.88271
1901.74699	0.88203
1899.81824	0.88149
1897.88949	0.88105
1895.96074	0.88062
1894.03199	0.88006
1892.10324	0.87934
1890.17449	0.87847
1888.24574	0.87748
1886.31699	0.87651
1884.38824	0.87577
1882.45949	0.87530
1880.53074	0.87501
1878.60199	0.87466
1876.67324	0.87400
1874.74449	0.87291
1872.81574	0.87152
1870.88699	0.87018
1868.95825	0.86917
1867.02950	0.86850
1865.10075	0.86803
1863.17200	0.86757
1861.24325	0.86696
1859.31450	0.86614
1857.38575	0.86520
1855.45700	0.86421
1853.52825	0.86318
1851.59950	0.86201
1849.67075	0.86065
1847.74200	0.85914
1845.81325	0.85765
1843.88450	0.85631
1841.95575	0.85508
1840.02700	0.85404
1838.09825	0.85325
1836.16950	0.85254
1834.24075	0.85172
1832.31201	0.85062
1830.38326	0.84916
1828.45451	0.84735
1826.52576	0.84553
1824.59701	0.84406
1822.66826	0.84297
1820.73951	0.84216
1818.81076	0.84136
1816.88201	0.84031
1814.95326	0.83889
1813.02451	0.83720
1811.09576	0.83537
1809.16701	0.83345
1807.23826	0.83145
1805.30951	0.82940
1803.38076	0.82732
1801.45201	0.82531
1799.52326	0.82335
1797.59451	0.82141
1795.66577	0.81959
1793.73702	0.81799
1791.80827	0.81651
1789.87952	0.81492
1787.95077	0.81312
1786.02202	0.81112
1784.09327	0.80896
1782.16452	0.80677
1780.23577	0.80460
1778.30702	0.80244
1776.37827	0.80030
1774.44952	0.79811
1772.52077	0.79561
1770.59202	0.79259
1768.66327	0.78924
1766.73452	0.78589
1764.80577	0.78270
1762.87702	0.77962
1760.94827	0.77639
1759.01953	0.77287
1757.09078	0.76895
1755.16203	0.76454
1753.23328	0.75987
1751.30453	0.75544
1749.37578	0.75171
1747.44703	0.74895
1745.51828	0.74717
1743.58953	0.74609
1741.66078	0.74531
1739.73203	0.74437
1737.80328	0.74311
1735.87453	0.74175
1733.94578	0.74039
1732.01703	0.73893
1730.08828	0.73737
1728.15953	0.73551
1726.23078	0.73311
1724.30203	0.73015
1722.37328	0.72681
1720.44454	0.72345
1718.51579	0.72035
1716.58704	0.71753
1714.65829	0.71494
1712.72954	0.71225
1710.80079	0.70910
1708.87204	0.70531
1706.94329	0.70101
1705.01454	0.69658
1703.08579	0.69264
1701.15704	0.68966
1699.22829	0.68762
1697.29954	0.68631
1695.37079	0.68529
1693.44204	0.68404
1691.51329	0.68253
1689.58454	0.68100
1687.65579	0.67975
1685.72704	0.67896
1683.79830	0.67846
1681.86955	0.67798
1679.94080	0.67770
1678.01205	0.67772
1676.08330	0.67787
1674.15455	0.67791
1672.22580	0.67789
1670.29705	0.67798
1668.36830	0.67802
1666.43955	0.67792
1664.51080	0.67781
1662.58205	0.67772
1660.65330	0.67759
1658.72455	0.67760
1656.79580	0.67799
1654.86705	0.67873
1652.93830	0.67937
1651.00955	0.67966
1649.08080	0.68023
1647.15206	0.68142
1645.22331	0.68289
1643.29456	0.68440
1641.36581	0.68603
1639.43706	0.68788
1637.50831	0.68992
1635.57956	0.69178
1633.65081	0.69305
1631.72206	0.69393
1629.79331	0.69493
1627.86456	0.69635
1625.93581	0.69828
1624.00706	0.70070
1622.07831	0.70339
1620.14956	0.70627
1618.22081	0.70940
1616.29206	0.71261
1614.36331	0.71565
1612.43456	0.71867
1610.50582	0.72183
1608.57707	0.72504
1606.64832	0.72813
1604.71957	0.73096
1602.79082	0.73348
1600.86207	0.73565
1598.93332	0.73741
1597.00457	0.73872
1595.07582	0.73950
1593.14707	0.73970
1591.21832	0.73935
1589.28957	0.73860
1587.36082	0.73762
1585.43207	0.73651
1583.50332	0.73531
1581.57457	0.73399
1579.64582	0.73248
1577.71707	0.73071
1575.78832	0.72850
1573.85958	0.72587
1571.93083	0.72329
1570.00208	0.72101
1568.07333	0.71898
1566.14458	0.71722
1564.21583	0.71581
1562.28708	0.71468
1560.35833	0.71355
1558.42958	0.71181
1556.50083	0.70929
1554.57208	0.70669
1552.64333	0.70454
1550.71458	0.70287
1548.78583	0.70145
1546.85708	0.70022
1544.92833	0.69936
1542.99958	0.69909
1541.07083	0.69937
1539.14208	0.69973
1537.21333	0.69984
1535.28459	0.69999
1533.35584	0.70021
1531.42709	0.70025
1529.49834	0.70007
1527.56959	0.69987
1525.64084	0.69979
1523.71209	0.69998
1521.78334	0.70043
1519.85459	0.70097
1517.92584	0.70159
1515.99709	0.70226
1514.06834	0.70292
1512.13959	0.70391
1510.21084	0.70587
1508.28209	0.70929
1506.35334	0.71370
1504.42459	0.71804
1502.49584	0.72197
1500.56709	0.72574
1498.63835	0.72950
1496.70960	0.73317
1494.78085	0.73667
1492.85210	0.74033
1490.92335	0.74463
1488.99460	0.74959
1487.06585	0.75474
1485.13710	0.75938
1483.20835	0.76287
1481.27960	0.76479
1479.35085	0.76497
1477.42210	0.76372
1475.49335	0.76161
1473.56460	0.75927
1471.63585	0.75708
1469.70710	0.75516
1467.77835	0.75355
1465.84960	0.75193
1463.92085	0.74981
1461.99211	0.74709
1460.06336	0.74416
1458.13461	0.74149
1456.20586	0.73942
1454.27711	0.73825
1452.34836	0.73808
1450.41961	0.73866
1448.49086	0.73954
1446.56211	0.74035
1444.63336	0.74095
1442.70461	0.74137
1440.77586	0.74175
1438.84711	0.74227
1436.91836	0.74298
1434.98961	0.74377
1433.06086	0.74462
1431.13211	0.74545
1429.20336	0.74603
1427.27461	0.74618
1425.34587	0.74593
1423.41712	0.74533
1421.48837	0.74452
1419.55962	0.74364
1417.63087	0.74277
1415.70212	0.74197
1413.77337	0.74131
1411.84462	0.74071
1409.91587	0.74015
1407.98712	0.73964
1406.05837	0.73916
1404.12962	0.73857
1402.20087	0.73780
1400.27212	0.73700
1398.34337	0.73641
1396.41462	0.73639
1394.48587	0.73720
1392.55712	0.73884
1390.62837	0.74127
1388.69963	0.74435
1386.77088	0.74752
1384.84213	0.74998
1382.91338	0.75123
1380.98463	0.75149
1379.05588	0.75143
1377.12713	0.75163
1375.19838	0.75227
1373.26963	0.75319
1371.34088	0.75416
1369.41213	0.75512
1367.48338	0.75609
1365.55463	0.75721
1363.62588	0.75864
1361.69713	0.76036
1359.76838	0.76216
1357.83963	0.76373
1355.91088	0.76488
1353.98213	0.76563
1352.05338	0.76617
1350.12464	0.76663
1348.19589	0.76698
1346.26714	0.76712
1344.33839	0.76701
1342.40964	0.76681
1340.48089	0.76684
1338.55214	0.76732
1336.62339	0.76827
1334.69464	0.76948
1332.76589	0.77064
1330.83714	0.77150
1328.90839	0.77193
1326.97964	0.77194
1325.05089	0.77159
1323.12214	0.77106
1321.19339	0.77054
1319.26464	0.77017
1317.33589	0.77000
1315.40714	0.77004
1313.47840	0.77027
1311.54965	0.77064
1309.62090	0.77118
1307.69215	0.77190
1305.76340	0.77276
1303.83465	0.77366
1301.90590	0.77443
1299.97715	0.77492
1298.04840	0.77510
1296.11965	0.77506
1294.19090	0.77494
1292.26215	0.77484
1290.33340	0.77481
1288.40465	0.77484
1286.47590	0.77482
1284.54715	0.77462
1282.61840	0.77422
1280.68965	0.77373
1278.76090	0.77329
1276.83216	0.77300
1274.90341	0.77284
1272.97466	0.77271
1271.04591	0.77245
1269.11716	0.77195
1267.18841	0.77120
1265.25966	0.77024
1263.33091	0.76920
1261.40216	0.76815
1259.47341	0.76715
1257.54466	0.76616
1255.61591	0.76516
1253.68716	0.76415
1251.75841	0.76317
1249.82966	0.76233
1247.90091	0.76168
1245.97216	0.76122
1244.04341	0.76089
1242.11466	0.76058
1240.18592	0.76024
1238.25717	0.75991
1236.32842	0.75976
1234.39967	0.75999
1232.47092	0.76077
1230.54217	0.76210
1228.61342	0.76381
1226.68467	0.76567
1224.75592	0.76749
1222.82717	0.76916
1220.89842	0.77069
1218.96967	0.77220
1217.04092	0.77383
1215.11217	0.77564
1213.18342	0.77757
1211.25467	0.77952
1209.32592	0.78133
1207.39717	0.78288
1205.46842	0.78415
1203.53968	0.78521
1201.61093	0.78619
1199.68218	0.78717
1197.75343	0.78821
1195.82468	0.78922
1193.89593	0.79005
1191.96718	0.79059
1190.03843	0.79079
1188.10968	0.79065
1186.18093	0.79018
1184.25218	0.78927
1182.32343	0.78773
1180.39468	0.78546
1178.46593	0.78251
1176.53718	0.77912
1174.60843	0.77568
1172.67968	0.77247
1170.75093	0.76952
1168.82218	0.76658
1166.89343	0.76347
1164.96469	0.76016
1163.03594	0.75677
1161.10719	0.75357
1159.17844	0.75084
1157.24969	0.74889
1155.32094	0.74789
1153.39219	0.74783
1151.46344	0.74847
1149.53469	0.74948
1147.60594	0.75050
1145.67719	0.75125
1143.74844	0.75164
1141.81969	0.75176
1139.89094	0.75181
1137.96219	0.75202
1136.03344	0.75248
1134.10469	0.75312
1132.17594	0.75367
1130.24719	0.75378
1128.31845	0.75330
1126.38970	0.75228
1124.46095	0.75098
1122.53220	0.74974
1120.60345	0.74888
1118.67470	0.74850
1116.74595	0.74845
1114.81720	0.74839
1112.88845	0.74802
1110.95970	0.74715
1109.03095	0.74583
1107.10220	0.74437
1105.17345	0.74319
1103.24470	0.74250
1101.31595	0.74224
1099.38720	0.74210
1097.45845	0.74172
1095.52970	0.74080
1093.60095	0.73925
1091.67221	0.73720
1089.74346	0.73486
1087.81471	0.73243
1085.88596	0.73001
1083.95721	0.72765
1082.02846	0.72552
1080.09971	0.72390
1078.17096	0.72316
1076.24221	0.72353
1074.31346	0.72489
1072.38471	0.72670
1070.45596	0.72816
1068.52721	0.72856
1066.59846	0.72769
1064.66971	0.72591
1062.74096	0.72383
1060.81221	0.72209
1058.88346	0.72104
1056.95471	0.72066
1055.02597	0.72058
1053.09722	0.72027
1051.16847	0.71941
1049.23972	0.71804
1047.31097	0.71658
1045.38222	0.71555
1043.45347	0.71527
1041.52472	0.71568
1039.59597	0.71640
1037.66722	0.71697
1035.73847	0.71696
1033.80972	0.71627
1031.88097	0.71513
1029.95222	0.71397
1028.02347	0.71318
1026.09472	0.71292
1024.16597	0.71314
1022.23722	0.71366
1020.30847	0.71440
1018.37973	0.71539
1016.45098	0.71679
1014.52223	0.71861
1012.59348	0.72063
1010.66473	0.72245
1008.73598	0.72372
1006.80723	0.72431
1004.87848	0.72444
1002.94973	0.72459
1001.02098	0.72520
999.09223	0.72647
997.16348	0.72824
995.23473	0.73013
993.30598	0.73188
991.37723	0.73350
989.44848	0.73536
987.51973	0.73796
985.59098	0.74170
983.66223	0.74654
981.73348	0.75200
979.80474	0.75734
977.87599	0.76196
975.94724	0.76575
974.01849	0.76906
972.08974	0.77247
970.16099	0.77642
968.23224	0.78090
966.30349	0.78549
964.37474	0.78956
962.44599	0.79272
960.51724	0.79504
958.58849	0.79694
956.65974	0.79891
954.73099	0.80118
952.80224	0.80351
950.87349	0.80536
948.94474	0.80634
947.01599	0.80645
945.08724	0.80610
943.15850	0.80588
941.22975	0.80629
939.30100	0.80742
937.37225	0.80888
935.44350	0.80998
933.51475	0.81024
931.58600	0.80977
929.65725	0.80916
927.72850	0.80920
925.79975	0.81038
923.87100	0.81262
921.94225	0.81522
920.01350	0.81732
918.08475	0.81843
916.15600	0.81874
914.22725	0.81904
912.29850	0.82023
910.36975	0.82275
908.44100	0.82630
906.51226	0.82995
904.58351	0.83259
902.65476	0.83364
900.72601	0.83331
898.79726	0.83246
896.86851	0.83217
894.93976	0.83309
893.01101	0.83509
891.08226	0.83739
889.15351	0.83909
887.22476	0.83969
885.29601	0.83932
883.36726	0.83855
881.43851	0.83803
879.50976	0.83813
877.58101	0.83868
875.65226	0.83917
873.72351	0.83917
871.79476	0.83869
869.86602	0.83808
867.93727	0.83774
866.00852	0.83792
864.07977	0.83846
862.15102	0.83879
860.22227	0.83825
858.29352	0.83666
856.36477	0.83440
854.43602	0.83230
852.50727	0.83120
850.57852	0.83149
848.64977	0.83285
846.72102	0.83428
844.79227	0.83471
842.86352	0.83366
840.93477	0.83145
839.00602	0.82905
837.07727	0.82746
835.14852	0.82726
833.21978	0.82831
831.29103	0.82993
829.36228	0.83127
827.43353	0.83175
825.50478	0.83125
823.57603	0.83009
821.64728	0.82884
819.71853	0.82803
817.78978	0.82772
815.86103	0.82756
813.93228	0.82718
812.00353	0.82644
810.07478	0.82548
808.14603	0.82451
806.21728	0.82362
804.28853	0.82271
802.35978	0.82150
800.43103	0.81984
798.50228	0.81789
796.57353	0.81609
794.64479	0.81484
792.71604	0.81430
790.78729	0.81431
788.85854	0.81434
786.92979	0.81376
785.00104	0.81232
783.07229	0.81024
781.14354	0.80807
779.21479	0.80640
777.28604	0.80558
775.35729	0.80547
773.42854	0.80548
771.49979	0.80497
769.57104	0.80362
767.64229	0.80165
765.71354	0.79956
763.78479	0.79790
761.85604	0.79698
759.92729	0.79670
757.99855	0.79669
756.06980	0.79644
754.14105	0.79567
752.21230	0.79446
750.28355	0.79315
748.35480	0.79203
746.42605	0.79119
744.49730	0.79053
742.56855	0.78994
740.63980	0.78942
738.71105	0.78893
736.78230	0.78832
734.85355	0.78757
732.92480	0.78681
730.99605	0.78597
729.06730	0.78481
727.13855	0.78302
725.20980	0.78065
723.28105	0.77853
721.35231	0.77677
719.42356	0.77545
717.49481	0.77452
715.56606	0.77370
713.63731	0.77264
711.70856	0.77109
709.77981	0.76908
707.85106	0.76686
705.92231	0.76488
703.99356	0.76353
702.06481	0.76297
700.13606	0.76310
698.20731	0.76361
696.27856	0.76416
694.34981	0.76446
692.42106	0.76440
690.49231	0.76408
688.56356	0.76369
686.63481	0.76342
684.70607	0.76330
682.77732	0.76326
680.84857	0.76320
678.91982	0.76303
676.99107	0.76269
675.06232	0.76212
673.13357	0.76131
671.20482	0.76036
669.27607	0.75955
667.34732	0.75902
665.41857	0.75870
663.48982	0.75855
661.56107	0.75870
659.63232	0.75911
657.70357	0.75956
655.77482	0.75985
653.84607	0.75992
651.91732	0.75979
649.98857	0.75960
648.05983	0.75946
646.13108	0.75941
644.20233	0.75933
642.27358	0.75908
640.34483	0.75856
638.41608	0.75774
636.48733	0.75663
634.55858	0.75525
632.62983	0.75367
630.70108	0.75216
628.77233	0.75127
626.84358	0.75156
624.91483	0.75225
622.98608	0.75194
621.05733	0.74879
619.12858	0.74366
617.19983	0.74133
615.27108	0.74414
613.34233	0.74843
611.41358	0.75063
609.48484	0.75111
607.55609	0.75138
605.62734	0.75181
603.69859	0.75193
601.76984	0.75141
599.84109	0.75056
597.91234	0.74984
595.98359	0.74928
594.05484	0.74889
592.12609	0.74920
590.19734	0.75051
588.26859	0.75195
586.33984	0.75232
584.41109	0.75129
582.48234	0.74929
580.55359	0.74715
578.62484	0.74570
576.69609	0.74546
574.76734	0.74653
572.83860	0.74807
570.90985	0.74901
568.98110	0.74922
567.05235	0.74925
565.12360	0.74933
563.19485	0.74947
561.26610	0.74975
559.33735	0.75021
557.40860	0.75051
555.47985	0.75032
553.55110	0.74961
551.62235	0.74864
549.69360	0.74790
547.76485	0.74786
545.83610	0.74863
543.90735	0.74966
541.97860	0.75003
540.04985	0.74928
538.12110	0.74784
536.19236	0.74663
534.26361	0.74631
532.33486	0.74670
530.40611	0.74696
528.47736	0.74635
526.54861	0.74534
524.61986	0.74473
522.69111	0.74374
520.76236	0.74140
518.83361	0.73937
516.90486	0.74027
514.97611	0.74392
513.04736	0.74760
511.11861	0.74938
509.18986	0.74918
507.26111	0.74784
505.33236	0.74621
503.40361	0.74527
501.47486	0.74629
499.54612	0.74909
497.61737	0.75151
495.68862	0.75218
493.75987	0.75179
491.83112	0.75179
489.90237	0.75245
487.97362	0.75267
486.04487	0.75203
484.11612	0.75180
482.18737	0.75275
480.25862	0.75382
478.32987	0.75370
476.40112	0.75211
474.47237	0.74992
472.54362	0.74930
470.61487	0.75142
468.68612	0.75455
466.75737	0.75664
464.82862	0.75704
462.89988	0.75548
460.97113	0.75214
459.04238	0.74895
457.11363	0.74900
455.18488	0.75229
453.25613	0.75575
451.32738	0.75768
449.39863	0.75782
447.46988	0.75649
445.54113	0.75506
443.61238	0.75497
441.68363	0.75655
439.75488	0.75831
437.82613	0.75869
435.89738	0.75844
433.96863	0.75918
432.03988	0.76087
430.11113	0.76244
428.18238	0.76256
426.25363	0.76028
424.32489	0.75546
422.39614	0.74804
420.46739	0.74014
418.53864	0.73902
416.60989	0.74780
414.68114	0.75856
412.75239	0.76461
410.82364	0.76650
408.89489	0.76684
406.96614	0.76667
405.03739	0.76531
403.10864	0.76065
401.17989	0.75122
399.25114	0.73865
