# Supplementary material for: Relationship between Soybean Protein Isolate and Textural Properties of Texturized Vegetable Protein
Source: Molecules. 2023 Nov 7;28(22):7465. doi: 10.3390/molecules28227465 (PMC10672934; doi:10.3390/molecules28227465)
Supplement: Supplementary file 1 [file molecules-28-07465-s001.zip › FTIR-Secondary structure of proteins/971W-2-20230320.0.dpt]

3996.36892	0.85175
3994.44017	0.85173
3992.51142	0.85171
3990.58267	0.85170
3988.65392	0.85167
3986.72517	0.85160
3984.79642	0.85150
3982.86767	0.85139
3980.93893	0.85130
3979.01018	0.85123
3977.08143	0.85119
3975.15268	0.85112
3973.22393	0.85103
3971.29518	0.85095
3969.36643	0.85088
3967.43768	0.85084
3965.50893	0.85081
3963.58018	0.85079
3961.65143	0.85075
3959.72268	0.85066
3957.79393	0.85053
3955.86518	0.85035
3953.93643	0.85012
3952.00768	0.84987
3950.07893	0.84967
3948.15018	0.84953
3946.22143	0.84949
3944.29269	0.84957
3942.36394	0.84969
3940.43519	0.84970
3938.50644	0.84950
3936.57769	0.84912
3934.64894	0.84870
3932.72019	0.84844
3930.79144	0.84842
3928.86269	0.84853
3926.93394	0.84863
3925.00519	0.84862
3923.07644	0.84847
3921.14769	0.84827
3919.21894	0.84820
3917.29019	0.84835
3915.36144	0.84864
3913.43269	0.84888
3911.50394	0.84881
3909.57519	0.84829
3907.64644	0.84744
3905.71770	0.84659
3903.78895	0.84606
3901.86020	0.84606
3899.93145	0.84652
3898.00270	0.84699
3896.07395	0.84720
3894.14520	0.84719
3892.21645	0.84704
3890.28770	0.84666
3888.35895	0.84617
3886.43020	0.84580
3884.50145	0.84568
3882.57270	0.84580
3880.64395	0.84602
3878.71520	0.84598
3876.78645	0.84561
3874.85770	0.84508
3872.92895	0.84450
3871.00020	0.84407
3869.07146	0.84384
3867.14271	0.84384
3865.21396	0.84405
3863.28521	0.84421
3861.35646	0.84405
3859.42771	0.84361
3857.49896	0.84321
3855.57021	0.84315
3853.64146	0.84341
3851.71271	0.84368
3849.78396	0.84378
3847.85521	0.84368
3845.92646	0.84331
3843.99771	0.84268
3842.06896	0.84197
3840.14021	0.84156
3838.21146	0.84158
3836.28271	0.84189
3834.35396	0.84228
3832.42522	0.84257
3830.49647	0.84259
3828.56772	0.84230
3826.63897	0.84175
3824.71022	0.84108
3822.78147	0.84058
3820.85272	0.84037
3818.92397	0.84050
3816.99522	0.84098
3815.06647	0.84148
3813.13772	0.84165
3811.20897	0.84140
3809.28022	0.84084
3807.35147	0.84007
3805.42272	0.83928
3803.49397	0.83884
3801.56522	0.83887
3799.63647	0.83918
3797.70772	0.83963
3795.77898	0.84010
3793.85023	0.84041
3791.92148	0.84047
3789.99273	0.84028
3788.06398	0.83992
3786.13523	0.83953
3784.20648	0.83921
3782.27773	0.83902
3780.34898	0.83896
3778.42023	0.83886
3776.49148	0.83856
3774.56273	0.83807
3772.63398	0.83749
3770.70523	0.83693
3768.77648	0.83644
3766.84773	0.83603
3764.91898	0.83563
3762.99023	0.83512
3761.06148	0.83446
3759.13274	0.83358
3757.20399	0.83243
3755.27524	0.83115
3753.34649	0.82992
3751.41774	0.82881
3749.48899	0.82777
3747.56024	0.82682
3745.63149	0.82585
3743.70274	0.82448
3741.77399	0.82243
3739.84524	0.81994
3737.91649	0.81749
3735.98774	0.81554
3734.05899	0.81418
3732.13024	0.81311
3730.20149	0.81209
3728.27274	0.81137
3726.34399	0.81141
3724.41524	0.81247
3722.48649	0.81442
3720.55775	0.81675
3718.62900	0.81873
3716.70025	0.81967
3714.77150	0.81932
3712.84275	0.81787
3710.91400	0.81588
3708.98525	0.81395
3707.05650	0.81252
3705.12775	0.81174
3703.19900	0.81147
3701.27025	0.81135
3699.34150	0.81103
3697.41275	0.81047
3695.48400	0.80979
3693.55525	0.80927
3691.62650	0.80920
3689.69775	0.80955
3687.76900	0.80986
3685.84025	0.80975
3683.91151	0.80908
3681.98276	0.80788
3680.05401	0.80631
3678.12526	0.80469
3676.19651	0.80329
3674.26776	0.80221
3672.33901	0.80157
3670.41026	0.80135
3668.48151	0.80114
3666.55276	0.80063
3664.62401	0.79974
3662.69526	0.79850
3660.76651	0.79690
3658.83776	0.79502
3656.90901	0.79289
3654.98026	0.79050
3653.05151	0.78808
3651.12276	0.78594
3649.19401	0.78429
3647.26527	0.78308
3645.33652	0.78205
3643.40777	0.78088
3641.47902	0.77933
3639.55027	0.77725
3637.62152	0.77460
3635.69277	0.77151
3633.76402	0.76826
3631.83527	0.76528
3629.90652	0.76293
3627.97777	0.76125
3626.04902	0.76012
3624.12027	0.75948
3622.19152	0.75925
3620.26277	0.75923
3618.33402	0.75914
3616.40527	0.75882
3614.47652	0.75824
3612.54777	0.75725
3610.61903	0.75585
3608.69028	0.75427
3606.76153	0.75274
3604.83278	0.75131
3602.90403	0.74998
3600.97528	0.74875
3599.04653	0.74767
3597.11778	0.74678
3595.18903	0.74608
3593.26028	0.74549
3591.33153	0.74504
3589.40278	0.74484
3587.47403	0.74497
3585.54528	0.74526
3583.61653	0.74553
3581.68778	0.74567
3579.75903	0.74562
3577.83028	0.74532
3575.90153	0.74472
3573.97279	0.74377
3572.04404	0.74251
3570.11529	0.74121
3568.18654	0.74024
3566.25779	0.73978
3564.32904	0.73971
3562.40029	0.73978
3560.47154	0.73975
3558.54279	0.73947
3556.61404	0.73892
3554.68529	0.73821
3552.75654	0.73743
3550.82779	0.73668
3548.89904	0.73605
3546.97029	0.73566
3545.04154	0.73550
3543.11279	0.73540
3541.18404	0.73520
3539.25529	0.73484
3537.32654	0.73439
3535.39780	0.73388
3533.46905	0.73332
3531.54030	0.73275
3529.61155	0.73224
3527.68280	0.73182
3525.75405	0.73147
3523.82530	0.73119
3521.89655	0.73095
3519.96780	0.73072
3518.03905	0.73047
3516.11030	0.73014
3514.18155	0.72974
3512.25280	0.72931
3510.32405	0.72886
3508.39530	0.72840
3506.46655	0.72796
3504.53780	0.72759
3502.60905	0.72729
3500.68030	0.72701
3498.75156	0.72675
3496.82281	0.72650
3494.89406	0.72622
3492.96531	0.72589
3491.03656	0.72554
3489.10781	0.72520
3487.17906	0.72489
3485.25031	0.72461
3483.32156	0.72434
3481.39281	0.72407
3479.46406	0.72377
3477.53531	0.72345
3475.60656	0.72315
3473.67781	0.72285
3471.74906	0.72256
3469.82031	0.72229
3467.89156	0.72204
3465.96281	0.72178
3464.03406	0.72151
3462.10532	0.72125
3460.17657	0.72104
3458.24782	0.72086
3456.31907	0.72068
3454.39032	0.72043
3452.46157	0.72007
3450.53282	0.71964
3448.60407	0.71919
3446.67532	0.71878
3444.74657	0.71837
3442.81782	0.71794
3440.88907	0.71748
3438.96032	0.71699
3437.03157	0.71649
3435.10282	0.71599
3433.17407	0.71552
3431.24532	0.71505
3429.31657	0.71458
3427.38782	0.71407
3425.45908	0.71348
3423.53033	0.71283
3421.60158	0.71218
3419.67283	0.71160
3417.74408	0.71108
3415.81533	0.71060
3413.88658	0.71009
3411.95783	0.70952
3410.02908	0.70887
3408.10033	0.70814
3406.17158	0.70735
3404.24283	0.70656
3402.31408	0.70586
3400.38533	0.70529
3398.45658	0.70482
3396.52783	0.70431
3394.59908	0.70370
3392.67033	0.70298
3390.74158	0.70224
3388.81284	0.70151
3386.88409	0.70083
3384.95534	0.70019
3383.02659	0.69957
3381.09784	0.69891
3379.16909	0.69816
3377.24034	0.69727
3375.31159	0.69624
3373.38284	0.69514
3371.45409	0.69406
3369.52534	0.69309
3367.59659	0.69227
3365.66784	0.69154
3363.73909	0.69078
3361.81034	0.68991
3359.88159	0.68894
3357.95284	0.68794
3356.02409	0.68700
3354.09534	0.68616
3352.16659	0.68541
3350.23785	0.68470
3348.30910	0.68395
3346.38035	0.68312
3344.45160	0.68220
3342.52285	0.68125
3340.59410	0.68038
3338.66535	0.67965
3336.73660	0.67905
3334.80785	0.67849
3332.87910	0.67786
3330.95035	0.67712
3329.02160	0.67631
3327.09285	0.67553
3325.16410	0.67488
3323.23535	0.67435
3321.30660	0.67388
3319.37785	0.67337
3317.44910	0.67279
3315.52035	0.67214
3313.59161	0.67146
3311.66286	0.67083
3309.73411	0.67032
3307.80536	0.66995
3305.87661	0.66968
3303.94786	0.66942
3302.01911	0.66908
3300.09036	0.66864
3298.16161	0.66819
3296.23286	0.66783
3294.30411	0.66763
3292.37536	0.66761
3290.44661	0.66770
3288.51786	0.66781
3286.58911	0.66787
3284.66036	0.66787
3282.73161	0.66787
3280.80286	0.66794
3278.87411	0.66812
3276.94537	0.66841
3275.01662	0.66878
3273.08787	0.66923
3271.15912	0.66973
3269.23037	0.67029
3267.30162	0.67091
3265.37287	0.67156
3263.44412	0.67225
3261.51537	0.67295
3259.58662	0.67366
3257.65787	0.67436
3255.72912	0.67507
3253.80037	0.67578
3251.87162	0.67648
3249.94287	0.67716
3248.01412	0.67781
3246.08537	0.67840
3244.15662	0.67894
3242.22787	0.67942
3240.29913	0.67986
3238.37038	0.68029
3236.44163	0.68073
3234.51288	0.68117
3232.58413	0.68158
3230.65538	0.68194
3228.72663	0.68223
3226.79788	0.68244
3224.86913	0.68263
3222.94038	0.68284
3221.01163	0.68312
3219.08288	0.68347
3217.15413	0.68383
3215.22538	0.68412
3213.29663	0.68433
3211.36788	0.68450
3209.43913	0.68471
3207.51038	0.68500
3205.58163	0.68540
3203.65289	0.68583
3201.72414	0.68624
3199.79539	0.68657
3197.86664	0.68687
3195.93789	0.68719
3194.00914	0.68760
3192.08039	0.68812
3190.15164	0.68873
3188.22289	0.68938
3186.29414	0.68999
3184.36539	0.69055
3182.43664	0.69107
3180.50789	0.69160
3178.57914	0.69221
3176.65039	0.69296
3174.72164	0.69381
3172.79289	0.69469
3170.86414	0.69550
3168.93539	0.69620
3167.00664	0.69679
3165.07790	0.69737
3163.14915	0.69803
3161.22040	0.69881
3159.29165	0.69970
3157.36290	0.70060
3155.43415	0.70141
3153.50540	0.70209
3151.57665	0.70268
3149.64790	0.70326
3147.71915	0.70389
3145.79040	0.70462
3143.86165	0.70543
3141.93290	0.70625
3140.00415	0.70701
3138.07540	0.70764
3136.14665	0.70813
3134.21790	0.70857
3132.28915	0.70900
3130.36040	0.70949
3128.43166	0.71001
3126.50291	0.71051
3124.57416	0.71092
3122.64541	0.71120
3120.71666	0.71137
3118.78791	0.71151
3116.85916	0.71171
3114.93041	0.71199
3113.00166	0.71232
3111.07291	0.71261
3109.14416	0.71282
3107.21541	0.71290
3105.28666	0.71290
3103.35791	0.71284
3101.42916	0.71278
3099.50041	0.71275
3097.57166	0.71274
3095.64291	0.71268
3093.71416	0.71253
3091.78542	0.71232
3089.85667	0.71208
3087.92792	0.71185
3085.99917	0.71167
3084.07042	0.71153
3082.14167	0.71141
3080.21292	0.71133
3078.28417	0.71133
3076.35542	0.71142
3074.42667	0.71155
3072.49792	0.71170
3070.56917	0.71186
3068.64042	0.71202
3066.71167	0.71221
3064.78292	0.71244
3062.85417	0.71272
3060.92542	0.71308
3058.99667	0.71355
3057.06792	0.71415
3055.13918	0.71485
3053.21043	0.71559
3051.28168	0.71629
3049.35293	0.71695
3047.42418	0.71760
3045.49543	0.71826
3043.56668	0.71898
3041.63793	0.71975
3039.70918	0.72053
3037.78043	0.72125
3035.85168	0.72189
3033.92293	0.72248
3031.99418	0.72310
3030.06543	0.72382
3028.13668	0.72464
3026.20793	0.72555
3024.27918	0.72648
3022.35043	0.72735
3020.42168	0.72809
3018.49294	0.72866
3016.56419	0.72910
3014.63544	0.72951
3012.70669	0.72998
3010.77794	0.73053
3008.84919	0.73110
3006.92044	0.73161
3004.99169	0.73198
3003.06294	0.73220
3001.13419	0.73227
2999.20544	0.73216
2997.27669	0.73185
2995.34794	0.73135
2993.41919	0.73061
2991.49044	0.72961
2989.56169	0.72831
2987.63294	0.72672
2985.70419	0.72492
2983.77544	0.72298
2981.84669	0.72095
2979.91795	0.71889
2977.98920	0.71676
2976.06045	0.71458
2974.13170	0.71239
2972.20295	0.71028
2970.27420	0.70831
2968.34545	0.70655
2966.41670	0.70508
2964.48795	0.70400
2962.55920	0.70334
2960.63045	0.70314
2958.70170	0.70339
2956.77295	0.70408
2954.84420	0.70514
2952.91545	0.70644
2950.98670	0.70773
2949.05795	0.70874
2947.12920	0.70926
2945.20045	0.70922
2943.27171	0.70864
2941.34296	0.70767
2939.41421	0.70648
2937.48546	0.70529
2935.55671	0.70428
2933.62796	0.70357
2931.69921	0.70321
2929.77046	0.70321
2927.84171	0.70359
2925.91296	0.70435
2923.98421	0.70545
2922.05546	0.70687
2920.12671	0.70857
2918.19796	0.71053
2916.26921	0.71269
2914.34046	0.71499
2912.41171	0.71738
2910.48296	0.71974
2908.55421	0.72198
2906.62547	0.72401
2904.69672	0.72584
2902.76797	0.72753
2900.83922	0.72911
2898.91047	0.73061
2896.98172	0.73205
2895.05297	0.73343
2893.12422	0.73467
2891.19547	0.73563
2889.26672	0.73624
2887.33797	0.73649
2885.40922	0.73641
2883.48047	0.73605
2881.55172	0.73546
2879.62297	0.73471
2877.69422	0.73394
2875.76547	0.73336
2873.83672	0.73320
2871.90797	0.73365
2869.97923	0.73473
2868.05048	0.73631
2866.12173	0.73812
2864.19298	0.73985
2862.26423	0.74125
2860.33548	0.74224
2858.40673	0.74293
2856.47798	0.74357
2854.54923	0.74446
2852.62048	0.74588
2850.69173	0.74795
2848.76298	0.75059
2846.83423	0.75354
2844.90548	0.75644
2842.97673	0.75901
2841.04798	0.76117
2839.11923	0.76297
2837.19048	0.76453
2835.26173	0.76592
2833.33299	0.76717
2831.40424	0.76830
2829.47549	0.76932
2827.54674	0.77025
2825.61799	0.77111
2823.68924	0.77193
2821.76049	0.77273
2819.83174	0.77350
2817.90299	0.77425
2815.97424	0.77495
2814.04549	0.77560
2812.11674	0.77623
2810.18799	0.77690
2808.25924	0.77763
2806.33049	0.77840
2804.40174	0.77915
2802.47299	0.77981
2800.54424	0.78039
2798.61549	0.78093
2796.68674	0.78151
2794.75800	0.78213
2792.82925	0.78279
2790.90050	0.78349
2788.97175	0.78424
2787.04300	0.78500
2785.11425	0.78572
2783.18550	0.78636
2781.25675	0.78694
2779.32800	0.78750
2777.39925	0.78807
2775.47050	0.78867
2773.54175	0.78933
2771.61300	0.79003
2769.68425	0.79073
2767.75550	0.79143
2765.82675	0.79208
2763.89800	0.79267
2761.96925	0.79319
2760.04050	0.79370
2758.11176	0.79429
2756.18301	0.79500
2754.25426	0.79581
2752.32551	0.79662
2750.39676	0.79735
2748.46801	0.79797
2746.53926	0.79849
2744.61051	0.79892
2742.68176	0.79937
2740.75301	0.79994
2738.82426	0.80067
2736.89551	0.80152
2734.96676	0.80238
2733.03801	0.80313
2731.10926	0.80372
2729.18051	0.80418
2727.25176	0.80464
2725.32301	0.80521
2723.39426	0.80596
2721.46552	0.80687
2719.53677	0.80781
2717.60802	0.80863
2715.67927	0.80927
2713.75052	0.80976
2711.82177	0.81019
2709.89302	0.81067
2707.96427	0.81128
2706.03552	0.81198
2704.10677	0.81268
2702.17802	0.81327
2700.24927	0.81371
2698.32052	0.81400
2696.39177	0.81425
2694.46302	0.81458
2692.53427	0.81505
2690.60552	0.81562
2688.67677	0.81621
2686.74802	0.81671
2684.81928	0.81704
2682.89053	0.81724
2680.96178	0.81744
2679.03303	0.81776
2677.10428	0.81824
2675.17553	0.81881
2673.24678	0.81938
2671.31803	0.81986
2669.38928	0.82022
2667.46053	0.82050
2665.53178	0.82080
2663.60303	0.82118
2661.67428	0.82164
2659.74553	0.82215
2657.81678	0.82265
2655.88803	0.82307
2653.95928	0.82341
2652.03053	0.82370
2650.10178	0.82402
2648.17304	0.82440
2646.24429	0.82484
2644.31554	0.82527
2642.38679	0.82563
2640.45804	0.82590
2638.52929	0.82613
2636.60054	0.82642
2634.67179	0.82682
2632.74304	0.82730
2630.81429	0.82777
2628.88554	0.82815
2626.95679	0.82839
2625.02804	0.82855
2623.09929	0.82872
2621.17054	0.82901
2619.24179	0.82948
2617.31304	0.83006
2615.38429	0.83061
2613.45554	0.83100
2611.52679	0.83117
2609.59805	0.83122
2607.66930	0.83134
2605.74055	0.83169
2603.81180	0.83231
2601.88305	0.83305
2599.95430	0.83372
2598.02555	0.83412
2596.09680	0.83421
2594.16805	0.83416
2592.23930	0.83420
2590.31055	0.83452
2588.38180	0.83512
2586.45305	0.83587
2584.52430	0.83652
2582.59555	0.83687
2580.66680	0.83689
2578.73805	0.83677
2576.80930	0.83679
2574.88055	0.83711
2572.95181	0.83773
2571.02306	0.83847
2569.09431	0.83905
2567.16556	0.83931
2565.23681	0.83926
2563.30806	0.83907
2561.37931	0.83903
2559.45056	0.83931
2557.52181	0.83991
2555.59306	0.84062
2553.66431	0.84118
2551.73556	0.84142
2549.80681	0.84134
2547.87806	0.84118
2545.94931	0.84119
2544.02056	0.84154
2542.09181	0.84217
2540.16306	0.84283
2538.23431	0.84328
2536.30557	0.84339
2534.37682	0.84326
2532.44807	0.84309
2530.51932	0.84314
2528.59057	0.84350
2526.66182	0.84410
2524.73307	0.84469
2522.80432	0.84506
2520.87557	0.84512
2518.94682	0.84499
2517.01807	0.84491
2515.08932	0.84508
2513.16057	0.84555
2511.23182	0.84615
2509.30307	0.84666
2507.37432	0.84690
2505.44557	0.84688
2503.51682	0.84675
2501.58807	0.84671
2499.65933	0.84695
2497.73058	0.84748
2495.80183	0.84813
2493.87308	0.84865
2491.94433	0.84890
2490.01558	0.84890
2488.08683	0.84883
2486.15808	0.84890
2484.22933	0.84924
2482.30058	0.84980
2480.37183	0.85042
2478.44308	0.85088
2476.51433	0.85108
2474.58558	0.85108
2472.65683	0.85107
2470.72808	0.85123
2468.79933	0.85161
2466.87058	0.85211
2464.94183	0.85257
2463.01308	0.85286
2461.08434	0.85297
2459.15559	0.85298
2457.22684	0.85306
2455.29809	0.85334
2453.36934	0.85381
2451.44059	0.85430
2449.51184	0.85463
2447.58309	0.85471
2445.65434	0.85461
2443.72559	0.85453
2441.79684	0.85464
2439.86809	0.85504
2437.93934	0.85562
2436.01059	0.85616
2434.08184	0.85645
2432.15309	0.85645
2430.22434	0.85631
2428.29559	0.85623
2426.36684	0.85637
2424.43810	0.85679
2422.50935	0.85736
2420.58060	0.85786
2418.65185	0.85810
2416.72310	0.85807
2414.79435	0.85791
2412.86560	0.85784
2410.93685	0.85800
2409.00810	0.85839
2407.07935	0.85885
2405.15060	0.85920
2403.22185	0.85934
2401.29310	0.85933
2399.36435	0.85935
2397.43560	0.85943
2395.50685	0.85957
2393.57810	0.85974
2391.64935	0.85985
2389.72060	0.85987
2387.79186	0.85976
2385.86311	0.85953
2383.93436	0.85924
2382.00561	0.85897
2380.07686	0.85882
2378.14811	0.85884
2376.21936	0.85907
2374.29061	0.85944
2372.36186	0.85986
2370.43311	0.86034
2368.50436	0.86097
2366.57561	0.86172
2364.64686	0.86242
2362.71811	0.86292
2360.78936	0.86312
2358.86061	0.86284
2356.93186	0.86187
2355.00311	0.86018
2353.07436	0.85821
2351.14562	0.85677
2349.21687	0.85636
2347.28812	0.85694
2345.35937	0.85813
2343.43062	0.85941
2341.50187	0.86036
2339.57312	0.86082
2337.64437	0.86100
2335.71562	0.86107
2333.78687	0.86100
2331.85812	0.86071
2329.92937	0.86015
2328.00062	0.85935
2326.07187	0.85848
2324.14312	0.85794
2322.21437	0.85807
2320.28562	0.85872
2318.35687	0.85944
2316.42812	0.85985
2314.49938	0.85991
2312.57063	0.85983
2310.64188	0.85978
2308.71313	0.85983
2306.78438	0.86004
2304.85563	0.86041
2302.92688	0.86084
2300.99813	0.86120
2299.06938	0.86137
2297.14063	0.86130
2295.21188	0.86101
2293.28313	0.86064
2291.35438	0.86037
2289.42563	0.86032
2287.49688	0.86044
2285.56813	0.86062
2283.63938	0.86071
2281.71063	0.86067
2279.78188	0.86059
2277.85313	0.86057
2275.92439	0.86068
2273.99564	0.86088
2272.06689	0.86109
2270.13814	0.86122
2268.20939	0.86124
2266.28064	0.86117
2264.35189	0.86106
2262.42314	0.86096
2260.49439	0.86089
2258.56564	0.86082
2256.63689	0.86068
2254.70814	0.86040
2252.77939	0.85992
2250.85064	0.85930
2248.92189	0.85886
2246.99314	0.85904
2245.06439	0.85948
2243.13564	0.85983
2241.20689	0.85996
2239.27815	0.85990
2237.34940	0.85973
2235.42065	0.85961
2233.49190	0.85963
2231.56315	0.85979
2229.63440	0.86001
2227.70565	0.86012
2225.77690	0.86004
2223.84815	0.85977
2221.91940	0.85945
2219.99065	0.85922
2218.06190	0.85917
2216.13315	0.85925
2214.20440	0.85935
2212.27565	0.85934
2210.34690	0.85916
2208.41815	0.85887
2206.48940	0.85858
2204.56065	0.85843
2202.63191	0.85846
2200.70316	0.85856
2198.77441	0.85862
2196.84566	0.85851
2194.91691	0.85820
2192.98816	0.85782
2191.05941	0.85755
2189.13066	0.85751
2187.20191	0.85764
2185.27316	0.85782
2183.34441	0.85784
2181.41566	0.85761
2179.48691	0.85717
2177.55816	0.85673
2175.62941	0.85650
2173.70066	0.85655
2171.77191	0.85681
2169.84316	0.85706
2167.91441	0.85709
2165.98567	0.85679
2164.05692	0.85627
2162.12817	0.85577
2160.19942	0.85551
2158.27067	0.85558
2156.34192	0.85585
2154.41317	0.85611
2152.48442	0.85615
2150.55567	0.85587
2148.62692	0.85537
2146.69817	0.85490
2144.76942	0.85466
2142.84067	0.85472
2140.91192	0.85497
2138.98317	0.85518
2137.05442	0.85519
2135.12567	0.85493
2133.19692	0.85451
2131.26817	0.85411
2129.33943	0.85392
2127.41068	0.85402
2125.48193	0.85429
2123.55318	0.85450
2121.62443	0.85445
2119.69568	0.85411
2117.76693	0.85359
2115.83818	0.85315
2113.90943	0.85303
2111.98068	0.85326
2110.05193	0.85363
2108.12318	0.85390
2106.19443	0.85389
2104.26568	0.85357
2102.33693	0.85308
2100.40818	0.85270
2098.47943	0.85259
2096.55068	0.85272
2094.62193	0.85296
2092.69318	0.85314
2090.76444	0.85316
2088.83569	0.85299
2086.90694	0.85268
2084.97819	0.85238
2083.04944	0.85219
2081.12069	0.85217
2079.19194	0.85231
2077.26319	0.85251
2075.33444	0.85265
2073.40569	0.85263
2071.47694	0.85243
2069.54819	0.85212
2067.61944	0.85182
2065.69069	0.85165
2063.76194	0.85164
2061.83319	0.85175
2059.90444	0.85190
2057.97569	0.85197
2056.04694	0.85191
2054.11820	0.85169
2052.18945	0.85140
2050.26070	0.85111
2048.33195	0.85091
2046.40320	0.85084
2044.47445	0.85089
2042.54570	0.85097
2040.61695	0.85100
2038.68820	0.85089
2036.75945	0.85064
2034.83070	0.85031
2032.90195	0.85002
2030.97320	0.84983
2029.04445	0.84975
2027.11570	0.84975
2025.18695	0.84972
2023.25820	0.84959
2021.32945	0.84933
2019.40070	0.84900
2017.47196	0.84867
2015.54321	0.84842
2013.61446	0.84826
2011.68571	0.84818
2009.75696	0.84812
2007.82821	0.84799
2005.89946	0.84776
2003.97071	0.84742
2002.04196	0.84701
2000.11321	0.84661
1998.18446	0.84625
1996.25571	0.84594
1994.32696	0.84566
1992.39821	0.84542
1990.46946	0.84517
1988.54071	0.84489
1986.61196	0.84458
1984.68321	0.84428
1982.75446	0.84402
1980.82572	0.84381
1978.89697	0.84360
1976.96822	0.84331
1975.03947	0.84290
1973.11072	0.84237
1971.18197	0.84179
1969.25322	0.84124
1967.32447	0.84083
1965.39572	0.84055
1963.46697	0.84033
1961.53822	0.84010
1959.60947	0.83976
1957.68072	0.83931
1955.75197	0.83880
1953.82322	0.83828
1951.89447	0.83777
1949.96572	0.83727
1948.03697	0.83677
1946.10822	0.83627
1944.17948	0.83581
1942.25073	0.83539
1940.32198	0.83498
1938.39323	0.83458
1936.46448	0.83418
1934.53573	0.83376
1932.60698	0.83333
1930.67823	0.83285
1928.74948	0.83228
1926.82073	0.83158
1924.89198	0.83079
1922.96323	0.82995
1921.03448	0.82913
1919.10573	0.82843
1917.17698	0.82786
1915.24823	0.82736
1913.31948	0.82689
1911.39073	0.82640
1909.46198	0.82584
1907.53323	0.82516
1905.60449	0.82440
1903.67574	0.82362
1901.74699	0.82285
1899.81824	0.82212
1897.88949	0.82142
1895.96074	0.82070
1894.03199	0.81988
1892.10324	0.81898
1890.17449	0.81805
1888.24574	0.81716
1886.31699	0.81640
1884.38824	0.81585
1882.45949	0.81543
1880.53074	0.81497
1878.60199	0.81427
1876.67324	0.81322
1874.74449	0.81185
1872.81574	0.81037
1870.88699	0.80911
1868.95825	0.80825
1867.02950	0.80775
1865.10075	0.80739
1863.17200	0.80688
1861.24325	0.80602
1859.31450	0.80481
1857.38575	0.80344
1855.45700	0.80213
1853.52825	0.80100
1851.59950	0.79998
1849.67075	0.79891
1847.74200	0.79766
1845.81325	0.79625
1843.88450	0.79475
1841.95575	0.79328
1840.02700	0.79200
1838.09825	0.79099
1836.16950	0.79010
1834.24075	0.78913
1832.31201	0.78789
1830.38326	0.78630
1828.45451	0.78444
1826.52576	0.78264
1824.59701	0.78115
1822.66826	0.78002
1820.73951	0.77911
1818.81076	0.77817
1816.88201	0.77694
1814.95326	0.77530
1813.02451	0.77338
1811.09576	0.77136
1809.16701	0.76943
1807.23826	0.76764
1805.30951	0.76595
1803.38076	0.76423
1801.45201	0.76238
1799.52326	0.76034
1797.59451	0.75816
1795.66577	0.75599
1793.73702	0.75401
1791.80827	0.75228
1789.87952	0.75067
1787.95077	0.74903
1786.02202	0.74719
1784.09327	0.74505
1782.16452	0.74267
1780.23577	0.74019
1778.30702	0.73770
1776.37827	0.73528
1774.44952	0.73291
1772.52077	0.73047
1770.59202	0.72784
1768.66327	0.72510
1766.73452	0.72234
1764.80577	0.71960
1762.87702	0.71687
1760.94827	0.71403
1759.01953	0.71100
1757.09078	0.70767
1755.16203	0.70397
1753.23328	0.70002
1751.30453	0.69614
1749.37578	0.69267
1747.44703	0.68984
1745.51828	0.68758
1743.58953	0.68560
1741.66078	0.68352
1739.73203	0.68106
1737.80328	0.67821
1735.87453	0.67520
1733.94578	0.67222
1732.01703	0.66939
1730.08828	0.66678
1728.15953	0.66413
1726.23078	0.66110
1724.30203	0.65748
1722.37328	0.65326
1720.44454	0.64864
1718.51579	0.64384
1716.58704	0.63914
1714.65829	0.63476
1712.72954	0.63062
1710.80079	0.62642
1708.87204	0.62192
1706.94329	0.61715
1705.01454	0.61237
1703.08579	0.60798
1701.15704	0.60430
1699.22829	0.60143
1697.29954	0.59940
1695.37079	0.59800
1693.44204	0.59684
1691.51329	0.59577
1689.58454	0.59480
1687.65579	0.59402
1685.72704	0.59352
1683.79830	0.59319
1681.86955	0.59285
1679.94080	0.59254
1678.01205	0.59227
1676.08330	0.59203
1674.15455	0.59177
1672.22580	0.59163
1670.29705	0.59174
1668.36830	0.59194
1666.43955	0.59210
1664.51080	0.59219
1662.58205	0.59222
1660.65330	0.59218
1658.72455	0.59217
1656.79580	0.59236
1654.86705	0.59281
1652.93830	0.59338
1651.00955	0.59397
1649.08080	0.59489
1647.15206	0.59628
1645.22331	0.59785
1643.29456	0.59932
1641.36581	0.60067
1639.43706	0.60198
1637.50831	0.60343
1635.57956	0.60499
1633.65081	0.60653
1631.72206	0.60810
1629.79331	0.60993
1627.86456	0.61213
1625.93581	0.61469
1624.00706	0.61761
1622.07831	0.62080
1620.14956	0.62431
1618.22081	0.62835
1616.29206	0.63296
1614.36331	0.63790
1612.43456	0.64303
1610.50582	0.64820
1608.57707	0.65312
1606.64832	0.65746
1604.71957	0.66108
1602.79082	0.66398
1600.86207	0.66627
1598.93332	0.66808
1597.00457	0.66942
1595.07582	0.67025
1593.14707	0.67045
1591.21832	0.66995
1589.28957	0.66879
1587.36082	0.66712
1585.43207	0.66511
1583.50332	0.66289
1581.57457	0.66053
1579.64582	0.65801
1577.71707	0.65532
1575.78832	0.65243
1573.85958	0.64941
1571.93083	0.64652
1570.00208	0.64386
1568.07333	0.64136
1566.14458	0.63899
1564.21583	0.63668
1562.28708	0.63433
1560.35833	0.63180
1558.42958	0.62900
1556.50083	0.62616
1554.57208	0.62378
1552.64333	0.62197
1550.71458	0.62051
1548.78583	0.61903
1546.85708	0.61738
1544.92833	0.61566
1542.99958	0.61416
1541.07083	0.61316
1539.14208	0.61269
1537.21333	0.61263
1535.28459	0.61296
1533.35584	0.61346
1531.42709	0.61374
1529.49834	0.61368
1527.56959	0.61335
1525.64084	0.61291
1523.71209	0.61262
1521.78334	0.61264
1519.85459	0.61296
1517.92584	0.61360
1515.99709	0.61447
1514.06834	0.61543
1512.13959	0.61661
1510.21084	0.61841
1508.28209	0.62122
1506.35334	0.62488
1504.42459	0.62880
1502.49584	0.63270
1500.56709	0.63672
1498.63835	0.64098
1496.70960	0.64549
1494.78085	0.65022
1492.85210	0.65541
1490.92335	0.66141
1488.99460	0.66822
1487.06585	0.67536
1485.13710	0.68217
1483.20835	0.68807
1481.27960	0.69266
1479.35085	0.69568
1477.42210	0.69724
1475.49335	0.69767
1473.56460	0.69746
1471.63585	0.69695
1469.70710	0.69634
1467.77835	0.69567
1465.84960	0.69473
1463.92085	0.69320
1461.99211	0.69099
1460.06336	0.68841
1458.13461	0.68587
1456.20586	0.68380
1454.27711	0.68255
1452.34836	0.68216
1450.41961	0.68233
1448.49086	0.68267
1446.56211	0.68299
1444.63336	0.68331
1442.70461	0.68382
1440.77586	0.68474
1438.84711	0.68627
1436.91836	0.68837
1434.98961	0.69075
1433.06086	0.69311
1431.13211	0.69520
1429.20336	0.69674
1427.27461	0.69758
1425.34587	0.69774
1423.41712	0.69730
1421.48837	0.69639
1419.55962	0.69514
1417.63087	0.69362
1415.70212	0.69193
1413.77337	0.69011
1411.84462	0.68816
1409.91587	0.68606
1407.98712	0.68383
1406.05837	0.68149
1404.12962	0.67904
1402.20087	0.67658
1400.27212	0.67435
1398.34337	0.67261
1396.41462	0.67163
1394.48587	0.67156
1392.55712	0.67230
1390.62837	0.67374
1388.69963	0.67577
1386.77088	0.67819
1384.84213	0.68068
1382.91338	0.68312
1380.98463	0.68562
1379.05588	0.68839
1377.12713	0.69147
1375.19838	0.69466
1373.26963	0.69764
1371.34088	0.70021
1369.41213	0.70243
1367.48338	0.70457
1365.55463	0.70689
1363.62588	0.70952
1361.69713	0.71234
1359.76838	0.71501
1357.83963	0.71722
1355.91088	0.71881
1353.98213	0.71984
1352.05338	0.72051
1350.12464	0.72106
1348.19589	0.72162
1346.26714	0.72221
1344.33839	0.72277
1342.40964	0.72329
1340.48089	0.72385
1338.55214	0.72447
1336.62339	0.72516
1334.69464	0.72590
1332.76589	0.72663
1330.83714	0.72723
1328.90839	0.72756
1326.97964	0.72750
1325.05089	0.72699
1323.12214	0.72606
1321.19339	0.72487
1319.26464	0.72363
1317.33589	0.72254
1315.40714	0.72177
1313.47840	0.72140
1311.54965	0.72139
1309.62090	0.72168
1307.69215	0.72217
1305.76340	0.72277
1303.83465	0.72339
1301.90590	0.72400
1299.97715	0.72456
1298.04840	0.72506
1296.11965	0.72549
1294.19090	0.72581
1292.26215	0.72596
1290.33340	0.72591
1288.40465	0.72566
1286.47590	0.72526
1284.54715	0.72484
1282.61840	0.72452
1280.68965	0.72441
1278.76090	0.72450
1276.83216	0.72468
1274.90341	0.72476
1272.97466	0.72455
1271.04591	0.72393
1269.11716	0.72296
1267.18841	0.72178
1265.25966	0.72059
1263.33091	0.71949
1261.40216	0.71849
1259.47341	0.71747
1257.54466	0.71630
1255.61591	0.71491
1253.68716	0.71338
1251.75841	0.71186
1249.82966	0.71055
1247.90091	0.70953
1245.97216	0.70877
1244.04341	0.70815
1242.11466	0.70754
1240.18592	0.70689
1238.25717	0.70633
1236.32842	0.70604
1234.39967	0.70624
1232.47092	0.70698
1230.54217	0.70819
1228.61342	0.70966
1226.68467	0.71120
1224.75592	0.71272
1222.82717	0.71432
1220.89842	0.71618
1218.96967	0.71845
1217.04092	0.72116
1215.11217	0.72409
1213.18342	0.72693
1211.25467	0.72940
1209.32592	0.73139
1207.39717	0.73303
1205.46842	0.73460
1203.53968	0.73639
1201.61093	0.73853
1199.68218	0.74093
1197.75343	0.74330
1195.82468	0.74510
1193.89593	0.74605
1191.96718	0.74630
1190.03843	0.74631
1188.10968	0.74664
1186.18093	0.74754
1184.25218	0.74881
1182.32343	0.74988
1180.39468	0.75013
1178.46593	0.74924
1176.53718	0.74734
1174.60843	0.74508
1172.67968	0.74329
1170.75093	0.74250
1168.82218	0.74262
1166.89343	0.74307
1164.96469	0.74316
1163.03594	0.74244
1161.10719	0.74089
1159.17844	0.73891
1157.24969	0.73717
1155.32094	0.73623
1153.39219	0.73635
1151.46344	0.73733
1149.53469	0.73863
1147.60594	0.73961
1145.67719	0.73978
1143.74844	0.73908
1141.81969	0.73788
1139.89094	0.73676
1137.96219	0.73623
1136.03344	0.73642
1134.10469	0.73704
1132.17594	0.73753
1130.24719	0.73741
1128.31845	0.73654
1126.38970	0.73520
1124.46095	0.73394
1122.53220	0.73332
1120.60345	0.73361
1118.67470	0.73462
1116.74595	0.73579
1114.81720	0.73643
1112.88845	0.73608
1110.95970	0.73472
1109.03095	0.73291
1107.10220	0.73144
1105.17345	0.73088
1103.24470	0.73132
1101.31595	0.73231
1099.38720	0.73314
1097.45845	0.73320
1095.52970	0.73229
1093.60095	0.73073
1091.67221	0.72911
1089.74346	0.72801
1087.81471	0.72760
1085.88596	0.72758
1083.95721	0.72746
1082.02846	0.72683
1080.09971	0.72565
1078.17096	0.72430
1076.24221	0.72338
1074.31346	0.72336
1072.38471	0.72428
1070.45596	0.72582
1068.52721	0.72736
1066.59846	0.72832
1064.66971	0.72852
1062.74096	0.72820
1060.81221	0.72791
1058.88346	0.72818
1056.95471	0.72923
1055.02597	0.73084
1053.09722	0.73244
1051.16847	0.73353
1049.23972	0.73400
1047.31097	0.73417
1045.38222	0.73460
1043.45347	0.73575
1041.52472	0.73768
1039.59597	0.74005
1037.66722	0.74230
1035.73847	0.74392
1033.80972	0.74480
1031.88097	0.74528
1029.95222	0.74595
1028.02347	0.74730
1026.09472	0.74940
1024.16597	0.75192
1022.23722	0.75438
1020.30847	0.75645
1018.37973	0.75808
1016.45098	0.75949
1014.52223	0.76098
1012.59348	0.76273
1010.66473	0.76466
1008.73598	0.76647
1006.80723	0.76783
1004.87848	0.76863
1002.94973	0.76908
1001.02098	0.76952
999.09223	0.77022
997.16348	0.77124
995.23473	0.77245
993.30598	0.77365
991.37723	0.77471
989.44848	0.77568
987.51973	0.77671
985.59098	0.77795
983.66223	0.77943
981.73348	0.78099
979.80474	0.78237
977.87599	0.78341
975.94724	0.78421
974.01849	0.78511
972.08974	0.78651
970.16099	0.78855
968.23224	0.79103
966.30349	0.79348
964.37474	0.79546
962.44599	0.79680
960.51724	0.79774
958.58849	0.79876
956.65974	0.80024
954.73099	0.80223
952.80224	0.80436
950.87349	0.80602
948.94474	0.80681
947.01599	0.80676
945.08724	0.80630
943.15850	0.80602
941.22975	0.80636
939.30100	0.80732
937.37225	0.80847
935.44350	0.80922
933.51475	0.80920
931.58600	0.80852
929.65725	0.80772
927.72850	0.80746
925.79975	0.80808
923.87100	0.80944
921.94225	0.81096
920.01350	0.81197
918.08475	0.81210
916.15600	0.81159
914.22725	0.81111
912.29850	0.81133
910.36975	0.81250
908.44100	0.81427
906.51226	0.81589
904.58351	0.81668
902.65476	0.81641
900.72601	0.81548
898.79726	0.81465
896.86851	0.81463
894.93976	0.81559
893.01101	0.81700
891.08226	0.81798
889.15351	0.81786
887.22476	0.81662
885.29601	0.81495
883.36726	0.81373
881.43851	0.81358
879.50976	0.81451
877.58101	0.81590
875.65226	0.81685
873.72351	0.81677
871.79476	0.81570
869.86602	0.81423
867.93727	0.81315
866.00852	0.81294
864.07977	0.81347
862.15102	0.81394
860.22227	0.81344
858.29352	0.81153
856.36477	0.80855
854.43602	0.80541
852.50727	0.80309
850.57852	0.80217
848.64977	0.80242
846.72102	0.80292
844.79227	0.80262
842.86352	0.80105
840.93477	0.79856
839.00602	0.79606
837.07727	0.79446
835.14852	0.79412
833.21978	0.79460
831.29103	0.79500
829.36228	0.79459
827.43353	0.79321
825.50478	0.79128
823.57603	0.78953
821.64728	0.78863
819.71853	0.78875
817.78978	0.78936
815.86103	0.78964
813.93228	0.78896
812.00353	0.78733
810.07478	0.78525
808.14603	0.78346
806.21728	0.78252
804.28853	0.78246
802.35978	0.78272
800.43103	0.78256
798.50228	0.78154
796.57353	0.77975
794.64479	0.77772
792.71604	0.77605
790.78729	0.77513
788.85854	0.77487
786.92979	0.77480
785.00104	0.77444
783.07229	0.77355
781.14354	0.77224
779.21479	0.77090
777.28604	0.77003
775.35729	0.76985
773.42854	0.77010
771.49979	0.77020
769.57104	0.76966
767.64229	0.76835
765.71354	0.76656
763.78479	0.76478
761.85604	0.76334
759.92729	0.76240
757.99855	0.76179
756.06980	0.76113
754.14105	0.75997
752.21230	0.75821
750.28355	0.75609
748.35480	0.75404
746.42605	0.75246
744.49730	0.75156
742.56855	0.75132
740.63980	0.75144
738.71105	0.75153
736.78230	0.75123
734.85355	0.75049
732.92480	0.74940
730.99605	0.74816
729.06730	0.74693
727.13855	0.74578
725.20980	0.74469
723.28105	0.74371
721.35231	0.74266
719.42356	0.74143
717.49481	0.74005
715.56606	0.73851
713.63731	0.73680
711.70856	0.73496
709.77981	0.73308
707.85106	0.73124
705.92231	0.72955
703.99356	0.72809
702.06481	0.72692
700.13606	0.72607
698.20731	0.72562
696.27856	0.72560
694.34981	0.72596
692.42106	0.72655
690.49231	0.72715
688.56356	0.72760
686.63481	0.72774
684.70607	0.72749
682.77732	0.72692
680.84857	0.72622
678.91982	0.72563
676.99107	0.72530
675.06232	0.72518
673.13357	0.72508
671.20482	0.72477
669.27607	0.72420
667.34732	0.72347
665.41857	0.72274
663.48982	0.72231
661.56107	0.72243
659.63232	0.72298
657.70357	0.72359
655.77482	0.72388
653.84607	0.72375
651.91732	0.72333
649.98857	0.72293
648.05983	0.72285
646.13108	0.72319
644.20233	0.72374
642.27358	0.72416
640.34483	0.72417
638.41608	0.72367
636.48733	0.72278
634.55858	0.72176
632.62983	0.72086
630.70108	0.72029
628.77233	0.72029
626.84358	0.72099
624.91483	0.72151
622.98608	0.72100
621.05733	0.71903
619.12858	0.71642
617.19983	0.71529
615.27108	0.71658
613.34233	0.71885
611.41358	0.72049
609.48484	0.72120
607.55609	0.72117
605.62734	0.72050
603.69859	0.71949
601.76984	0.71865
599.84109	0.71850
597.91234	0.71922
595.98359	0.72037
594.05484	0.72115
592.12609	0.72127
590.19734	0.72105
588.26859	0.72074
586.33984	0.72035
584.41109	0.71994
582.48234	0.71970
580.55359	0.71986
578.62484	0.72040
576.69609	0.72104
574.76734	0.72153
572.83860	0.72143
570.90985	0.72056
568.98110	0.71957
567.05235	0.71936
565.12360	0.72009
563.19485	0.72119
561.26610	0.72200
559.33735	0.72216
557.40860	0.72156
555.47985	0.72046
553.55110	0.71934
551.62235	0.71861
549.69360	0.71849
547.76485	0.71905
545.83610	0.71998
543.90735	0.72063
541.97860	0.72040
540.04985	0.71940
538.12110	0.71834
536.19236	0.71803
534.26361	0.71879
532.33486	0.72017
530.40611	0.72118
528.47736	0.72106
526.54861	0.72004
524.61986	0.71901
522.69111	0.71820
520.76236	0.71756
518.83361	0.71782
516.90486	0.71967
514.97611	0.72228
513.04736	0.72395
511.11861	0.72387
509.18986	0.72255
507.26111	0.72120
505.33236	0.72089
503.40361	0.72210
501.47486	0.72473
499.54612	0.72764
497.61737	0.72909
495.68862	0.72847
493.75987	0.72683
491.83112	0.72598
489.90237	0.72679
487.97362	0.72850
486.04487	0.73013
484.11612	0.73156
482.18737	0.73274
480.25862	0.73304
478.32987	0.73212
476.40112	0.73059
474.47237	0.72973
472.54362	0.73085
470.61487	0.73384
468.68612	0.73668
466.75737	0.73769
464.82862	0.73688
462.89988	0.73506
460.97113	0.73312
459.04238	0.73245
457.11363	0.73434
455.18488	0.73795
453.25613	0.74096
451.32738	0.74242
449.39863	0.74243
447.46988	0.74156
445.54113	0.74115
443.61238	0.74251
441.68363	0.74568
439.75488	0.74899
437.82613	0.75054
435.89738	0.75048
433.96863	0.75022
432.03988	0.75055
430.11113	0.75142
428.18238	0.75235
426.25363	0.75274
424.32489	0.75190
422.39614	0.74869
420.46739	0.74392
418.53864	0.74244
416.60989	0.74701
414.68114	0.75355
412.75239	0.75839
410.82364	0.76142
408.89489	0.76317
406.96614	0.76359
405.03739	0.76230
403.10864	0.75888
401.17989	0.75346
399.25114	0.74716
