# Supplementary material for: Relationship between Soybean Protein Isolate and Textural Properties of Texturized Vegetable Protein
Source: Molecules. 2023 Nov 7;28(22):7465. doi: 10.3390/molecules28227465 (PMC10672934; doi:10.3390/molecules28227465)
Supplement: Supplementary file 1 [file molecules-28-07465-s001.zip › FTIR-Secondary structure of proteins/971W-3-20230320.0.dpt]

3996.36892	0.94350
3994.44017	0.94342
3992.51142	0.94336
3990.58267	0.94334
3988.65392	0.94332
3986.72517	0.94326
3984.79642	0.94315
3982.86767	0.94301
3980.93893	0.94287
3979.01018	0.94278
3977.08143	0.94273
3975.15268	0.94268
3973.22393	0.94263
3971.29518	0.94257
3969.36643	0.94252
3967.43768	0.94244
3965.50893	0.94234
3963.58018	0.94224
3961.65143	0.94214
3959.72268	0.94201
3957.79393	0.94186
3955.86518	0.94165
3953.93643	0.94136
3952.00768	0.94103
3950.07893	0.94072
3948.15018	0.94051
3946.22143	0.94043
3944.29269	0.94056
3942.36394	0.94078
3940.43519	0.94085
3938.50644	0.94062
3936.57769	0.94008
3934.64894	0.93947
3932.72019	0.93909
3930.79144	0.93904
3928.86269	0.93917
3926.93394	0.93930
3925.00519	0.93932
3923.07644	0.93915
3921.14769	0.93893
3919.21894	0.93887
3917.29019	0.93910
3915.36144	0.93949
3913.43269	0.93973
3911.50394	0.93952
3909.57519	0.93871
3907.64644	0.93751
3905.71770	0.93638
3903.78895	0.93578
3901.86020	0.93592
3899.93145	0.93661
3898.00270	0.93725
3896.07395	0.93747
3894.14520	0.93745
3892.21645	0.93729
3890.28770	0.93688
3888.35895	0.93627
3886.43020	0.93578
3884.50145	0.93559
3882.57270	0.93572
3880.64395	0.93599
3878.71520	0.93596
3876.78645	0.93551
3874.85770	0.93483
3872.92895	0.93413
3871.00020	0.93361
3869.07146	0.93332
3867.14271	0.93326
3865.21396	0.93346
3863.28521	0.93363
3861.35646	0.93338
3859.42771	0.93274
3857.49896	0.93217
3855.57021	0.93221
3853.64146	0.93286
3851.71271	0.93352
3849.78396	0.93373
3847.85521	0.93346
3845.92646	0.93279
3843.99771	0.93186
3842.06896	0.93098
3840.14021	0.93059
3838.21146	0.93082
3836.28271	0.93136
3834.35396	0.93190
3832.42522	0.93223
3830.49647	0.93220
3828.56772	0.93177
3826.63897	0.93103
3824.71022	0.93018
3822.78147	0.92960
3820.85272	0.92947
3818.92397	0.92978
3816.99522	0.93050
3815.06647	0.93123
3813.13772	0.93144
3811.20897	0.93105
3809.28022	0.93025
3807.35147	0.92923
3805.42272	0.92823
3803.49397	0.92771
3801.56522	0.92786
3799.63647	0.92842
3797.70772	0.92919
3795.77898	0.92994
3793.85023	0.93042
3791.92148	0.93049
3789.99273	0.93015
3788.06398	0.92956
3786.13523	0.92897
3784.20648	0.92857
3782.27773	0.92842
3780.34898	0.92852
3778.42023	0.92856
3776.49148	0.92825
3774.56273	0.92757
3772.63398	0.92672
3770.70523	0.92593
3768.77648	0.92530
3766.84773	0.92483
3764.91898	0.92441
3762.99023	0.92386
3761.06148	0.92312
3759.13274	0.92206
3757.20399	0.92057
3755.27524	0.91880
3753.34649	0.91710
3751.41774	0.91568
3749.48899	0.91445
3747.56024	0.91332
3745.63149	0.91217
3743.70274	0.91042
3741.77399	0.90761
3739.84524	0.90404
3737.91649	0.90051
3735.98774	0.89780
3734.05899	0.89602
3732.13024	0.89466
3730.20149	0.89335
3728.27274	0.89242
3726.34399	0.89254
3724.41524	0.89410
3722.48649	0.89690
3720.55775	0.90021
3718.62900	0.90303
3716.70025	0.90446
3714.77150	0.90419
3712.84275	0.90253
3710.91400	0.90015
3708.98525	0.89771
3707.05650	0.89576
3705.12775	0.89457
3703.19900	0.89416
3701.27025	0.89409
3699.34150	0.89390
3697.41275	0.89345
3695.48400	0.89288
3693.55525	0.89256
3691.62650	0.89289
3689.69775	0.89383
3687.76900	0.89466
3685.84025	0.89478
3683.91151	0.89404
3681.98276	0.89259
3680.05401	0.89075
3678.12526	0.88896
3676.19651	0.88757
3674.26776	0.88659
3672.33901	0.88614
3670.41026	0.88622
3668.48151	0.88633
3666.55276	0.88599
3664.62401	0.88510
3662.69526	0.88366
3660.76651	0.88171
3658.83776	0.87934
3656.90901	0.87662
3654.98026	0.87361
3653.05151	0.87064
3651.12276	0.86820
3649.19401	0.86652
3647.26527	0.86533
3645.33652	0.86409
3643.40777	0.86240
3641.47902	0.86009
3639.55027	0.85707
3637.62152	0.85336
3635.69277	0.84916
3633.76402	0.84484
3631.83527	0.84094
3629.90652	0.83791
3627.97777	0.83579
3626.04902	0.83430
3624.12027	0.83339
3622.19152	0.83307
3620.26277	0.83314
3618.33402	0.83319
3616.40527	0.83288
3614.47652	0.83203
3612.54777	0.83045
3610.61903	0.82819
3608.69028	0.82566
3606.76153	0.82321
3604.83278	0.82097
3602.90403	0.81894
3600.97528	0.81712
3599.04653	0.81549
3597.11778	0.81406
3595.18903	0.81280
3593.26028	0.81167
3591.33153	0.81074
3589.40278	0.81027
3587.47403	0.81035
3585.54528	0.81068
3583.61653	0.81090
3581.68778	0.81080
3579.75903	0.81031
3577.83028	0.80940
3575.90153	0.80808
3573.97279	0.80635
3572.04404	0.80431
3570.11529	0.80233
3568.18654	0.80087
3566.25779	0.80012
3564.32904	0.79983
3562.40029	0.79958
3560.47154	0.79909
3558.54279	0.79828
3556.61404	0.79720
3554.68529	0.79601
3552.75654	0.79483
3550.82779	0.79367
3548.89904	0.79260
3546.97029	0.79173
3545.04154	0.79107
3543.11279	0.79047
3541.18404	0.78977
3539.25529	0.78900
3537.32654	0.78820
3535.39780	0.78734
3533.46905	0.78638
3531.54030	0.78532
3529.61155	0.78428
3527.68280	0.78334
3525.75405	0.78255
3523.82530	0.78194
3521.89655	0.78145
3519.96780	0.78101
3518.03905	0.78051
3516.11030	0.77984
3514.18155	0.77898
3512.25280	0.77801
3510.32405	0.77704
3508.39530	0.77614
3506.46655	0.77539
3504.53780	0.77481
3502.60905	0.77433
3500.68030	0.77384
3498.75156	0.77327
3496.82281	0.77262
3494.89406	0.77189
3492.96531	0.77113
3491.03656	0.77041
3489.10781	0.76979
3487.17906	0.76923
3485.25031	0.76867
3483.32156	0.76807
3481.39281	0.76741
3479.46406	0.76668
3477.53531	0.76596
3475.60656	0.76532
3473.67781	0.76479
3471.74906	0.76433
3469.82031	0.76390
3467.89156	0.76339
3465.96281	0.76277
3464.03406	0.76209
3462.10532	0.76143
3460.17657	0.76088
3458.24782	0.76046
3456.31907	0.76009
3454.39032	0.75969
3452.46157	0.75914
3450.53282	0.75845
3448.60407	0.75770
3446.67532	0.75699
3444.74657	0.75633
3442.81782	0.75577
3440.88907	0.75528
3438.96032	0.75481
3437.03157	0.75428
3435.10282	0.75369
3433.17407	0.75304
3431.24532	0.75239
3429.31657	0.75177
3427.38782	0.75117
3425.45908	0.75057
3423.53033	0.74997
3421.60158	0.74939
3419.67283	0.74885
3417.74408	0.74834
3415.81533	0.74783
3413.88658	0.74731
3411.95783	0.74680
3410.02908	0.74629
3408.10033	0.74574
3406.17158	0.74514
3404.24283	0.74449
3402.31408	0.74386
3400.38533	0.74330
3398.45658	0.74282
3396.52783	0.74237
3394.59908	0.74191
3392.67033	0.74144
3390.74158	0.74096
3388.81284	0.74046
3386.88409	0.73990
3384.95534	0.73927
3383.02659	0.73862
3381.09784	0.73796
3379.16909	0.73732
3377.24034	0.73668
3375.31159	0.73601
3373.38284	0.73530
3371.45409	0.73452
3369.52534	0.73373
3367.59659	0.73297
3365.66784	0.73226
3363.73909	0.73159
3361.81034	0.73093
3359.88159	0.73030
3357.95284	0.72971
3356.02409	0.72916
3354.09534	0.72862
3352.16659	0.72803
3350.23785	0.72740
3348.30910	0.72671
3346.38035	0.72598
3344.45160	0.72526
3342.52285	0.72460
3340.59410	0.72403
3338.66535	0.72357
3336.73660	0.72314
3334.80785	0.72267
3332.87910	0.72209
3330.95035	0.72139
3329.02160	0.72068
3327.09285	0.72007
3325.16410	0.71962
3323.23535	0.71928
3321.30660	0.71892
3319.37785	0.71845
3317.44910	0.71784
3315.52035	0.71717
3313.59161	0.71657
3311.66286	0.71611
3309.73411	0.71585
3307.80536	0.71571
3305.87661	0.71559
3303.94786	0.71536
3302.01911	0.71500
3300.09036	0.71457
3298.16161	0.71421
3296.23286	0.71405
3294.30411	0.71414
3292.37536	0.71440
3290.44661	0.71471
3288.51786	0.71492
3286.58911	0.71501
3284.66036	0.71504
3282.73161	0.71516
3280.80286	0.71548
3278.87411	0.71604
3276.94537	0.71678
3275.01662	0.71760
3273.08787	0.71841
3271.15912	0.71920
3269.23037	0.71997
3267.30162	0.72081
3265.37287	0.72178
3263.44412	0.72292
3261.51537	0.72419
3259.58662	0.72547
3257.65787	0.72667
3255.72912	0.72776
3253.80037	0.72876
3251.87162	0.72971
3249.94287	0.73067
3248.01412	0.73169
3246.08537	0.73276
3244.15662	0.73382
3242.22787	0.73479
3240.29913	0.73562
3238.37038	0.73632
3236.44163	0.73692
3234.51288	0.73752
3232.58413	0.73818
3230.65538	0.73891
3228.72663	0.73967
3226.79788	0.74036
3224.86913	0.74093
3222.94038	0.74138
3221.01163	0.74178
3219.08288	0.74218
3217.15413	0.74263
3215.22538	0.74315
3213.29663	0.74372
3211.36788	0.74434
3209.43913	0.74499
3207.51038	0.74562
3205.58163	0.74623
3203.65289	0.74679
3201.72414	0.74732
3199.79539	0.74787
3197.86664	0.74850
3195.93789	0.74926
3194.00914	0.75014
3192.08039	0.75110
3190.15164	0.75205
3188.22289	0.75293
3186.29414	0.75374
3184.36539	0.75454
3182.43664	0.75541
3180.50789	0.75639
3178.57914	0.75753
3176.65039	0.75878
3174.72164	0.76005
3172.79289	0.76123
3170.86414	0.76229
3168.93539	0.76324
3167.00664	0.76419
3165.07790	0.76522
3163.14915	0.76640
3161.22040	0.76768
3159.29165	0.76895
3157.36290	0.77010
3155.43415	0.77107
3153.50540	0.77192
3151.57665	0.77276
3149.64790	0.77370
3147.71915	0.77480
3145.79040	0.77602
3143.86165	0.77723
3141.93290	0.77832
3140.00415	0.77919
3138.07540	0.77987
3136.14665	0.78048
3134.21790	0.78114
3132.28915	0.78194
3130.36040	0.78285
3128.43166	0.78374
3126.50291	0.78448
3124.57416	0.78496
3122.64541	0.78520
3120.71666	0.78532
3118.78791	0.78550
3116.85916	0.78588
3114.93041	0.78647
3113.00166	0.78711
3111.07291	0.78762
3109.14416	0.78786
3107.21541	0.78784
3105.28666	0.78764
3103.35791	0.78743
3101.42916	0.78737
3099.50041	0.78749
3097.57166	0.78770
3095.64291	0.78783
3093.71416	0.78774
3091.78542	0.78741
3089.85667	0.78694
3087.92792	0.78648
3085.99917	0.78616
3084.07042	0.78603
3082.14167	0.78607
3080.21292	0.78623
3078.28417	0.78642
3076.35542	0.78656
3074.42667	0.78661
3072.49792	0.78660
3070.56917	0.78664
3068.64042	0.78682
3066.71167	0.78719
3064.78292	0.78772
3062.85417	0.78832
3060.92542	0.78890
3058.99667	0.78947
3057.06792	0.79009
3055.13918	0.79081
3053.21043	0.79166
3051.28168	0.79264
3049.35293	0.79370
3047.42418	0.79478
3045.49543	0.79581
3043.56668	0.79674
3041.63793	0.79760
3039.70918	0.79841
3037.78043	0.79921
3035.85168	0.80003
3033.92293	0.80094
3031.99418	0.80196
3030.06543	0.80305
3028.13668	0.80414
3026.20793	0.80519
3024.27918	0.80619
3022.35043	0.80715
3020.42168	0.80804
3018.49294	0.80887
3016.56419	0.80964
3014.63544	0.81035
3012.70669	0.81104
3010.77794	0.81168
3008.84919	0.81224
3006.92044	0.81269
3004.99169	0.81306
3003.06294	0.81340
3001.13419	0.81366
2999.20544	0.81375
2997.27669	0.81352
2995.34794	0.81287
2993.41919	0.81177
2991.49044	0.81025
2989.56169	0.80839
2987.63294	0.80636
2985.70419	0.80427
2983.77544	0.80213
2981.84669	0.79985
2979.91795	0.79734
2977.98920	0.79458
2976.06045	0.79159
2974.13170	0.78859
2972.20295	0.78580
2970.27420	0.78336
2968.34545	0.78132
2966.41670	0.77969
2964.48795	0.77844
2962.55920	0.77757
2960.63045	0.77713
2958.70170	0.77724
2956.77295	0.77804
2954.84420	0.77953
2952.91545	0.78147
2950.98670	0.78343
2949.05795	0.78491
2947.12920	0.78559
2945.20045	0.78532
2943.27171	0.78425
2941.34296	0.78270
2939.41421	0.78106
2937.48546	0.77964
2935.55671	0.77860
2933.62796	0.77796
2931.69921	0.77764
2929.77046	0.77759
2927.84171	0.77785
2925.91296	0.77852
2923.98421	0.77976
2922.05546	0.78161
2920.12671	0.78405
2918.19796	0.78694
2916.26921	0.79008
2914.34046	0.79326
2912.41171	0.79629
2910.48296	0.79909
2908.55421	0.80166
2906.62547	0.80409
2904.69672	0.80647
2902.76797	0.80880
2900.83922	0.81100
2898.91047	0.81298
2896.98172	0.81468
2895.05297	0.81612
2893.12422	0.81734
2891.19547	0.81834
2889.26672	0.81914
2887.33797	0.81967
2885.40922	0.81985
2883.48047	0.81957
2881.55172	0.81885
2879.62297	0.81780
2877.69422	0.81666
2875.76547	0.81581
2873.83672	0.81563
2871.90797	0.81638
2869.97923	0.81801
2868.05048	0.82018
2866.12173	0.82245
2864.19298	0.82438
2862.26423	0.82576
2860.33548	0.82662
2858.40673	0.82724
2856.47798	0.82799
2854.54923	0.82922
2852.62048	0.83118
2850.69173	0.83391
2848.76298	0.83718
2846.83423	0.84061
2844.90548	0.84383
2842.97673	0.84665
2841.04798	0.84909
2839.11923	0.85127
2837.19048	0.85326
2835.26173	0.85505
2833.33299	0.85659
2831.40424	0.85782
2829.47549	0.85877
2827.54674	0.85953
2825.61799	0.86026
2823.68924	0.86111
2821.76049	0.86210
2819.83174	0.86319
2817.90299	0.86421
2815.97424	0.86507
2814.04549	0.86573
2812.11674	0.86630
2810.18799	0.86689
2808.25924	0.86762
2806.33049	0.86848
2804.40174	0.86940
2802.47299	0.87025
2800.54424	0.87098
2798.61549	0.87159
2796.68674	0.87214
2794.75800	0.87273
2792.82925	0.87341
2790.90050	0.87420
2788.97175	0.87508
2787.04300	0.87595
2785.11425	0.87674
2783.18550	0.87742
2781.25675	0.87802
2779.32800	0.87860
2777.39925	0.87919
2775.47050	0.87986
2773.54175	0.88063
2771.61300	0.88145
2769.68425	0.88221
2767.75550	0.88287
2765.82675	0.88344
2763.89800	0.88397
2761.96925	0.88454
2760.04050	0.88520
2758.11176	0.88598
2756.18301	0.88684
2754.25426	0.88770
2752.32551	0.88845
2750.39676	0.88907
2748.46801	0.88959
2746.53926	0.89008
2744.61051	0.89062
2742.68176	0.89129
2740.75301	0.89209
2738.82426	0.89295
2736.89551	0.89376
2734.96676	0.89445
2733.03801	0.89500
2731.10926	0.89545
2729.18051	0.89592
2727.25176	0.89654
2725.32301	0.89738
2723.39426	0.89836
2721.46552	0.89937
2719.53677	0.90022
2717.60802	0.90084
2715.67927	0.90126
2713.75052	0.90164
2711.82177	0.90212
2709.89302	0.90282
2707.96427	0.90368
2706.03552	0.90456
2704.10677	0.90526
2702.17802	0.90567
2700.24927	0.90583
2698.32052	0.90590
2696.39177	0.90610
2694.46302	0.90658
2692.53427	0.90732
2690.60552	0.90814
2688.67677	0.90880
2686.74802	0.90918
2684.81928	0.90928
2682.89053	0.90927
2680.96178	0.90938
2679.03303	0.90978
2677.10428	0.91048
2675.17553	0.91130
2673.24678	0.91201
2671.31803	0.91242
2669.38928	0.91253
2667.46053	0.91252
2665.53178	0.91263
2663.60303	0.91305
2661.67428	0.91376
2659.74553	0.91458
2657.81678	0.91529
2655.88803	0.91572
2653.95928	0.91585
2652.03053	0.91583
2650.10178	0.91588
2648.17304	0.91619
2646.24429	0.91676
2644.31554	0.91746
2642.38679	0.91807
2640.45804	0.91844
2638.52929	0.91856
2636.60054	0.91856
2634.67179	0.91864
2632.74304	0.91895
2630.81429	0.91949
2628.88554	0.92009
2626.95679	0.92061
2625.02804	0.92093
2623.09929	0.92108
2621.17054	0.92118
2619.24179	0.92137
2617.31304	0.92174
2615.38429	0.92227
2613.45554	0.92283
2611.52679	0.92328
2609.59805	0.92356
2607.66930	0.92375
2605.74055	0.92397
2603.81180	0.92429
2601.88305	0.92472
2599.95430	0.92520
2598.02555	0.92562
2596.09680	0.92593
2594.16805	0.92616
2592.23930	0.92641
2590.31055	0.92675
2588.38180	0.92719
2586.45305	0.92766
2584.52430	0.92804
2582.59555	0.92826
2580.66680	0.92836
2578.73805	0.92847
2576.80930	0.92874
2574.88055	0.92922
2572.95181	0.92981
2571.02306	0.93033
2569.09431	0.93062
2567.16556	0.93065
2565.23681	0.93051
2563.30806	0.93042
2561.37931	0.93059
2559.45056	0.93110
2557.52181	0.93181
2555.59306	0.93245
2553.66431	0.93281
2551.73556	0.93281
2549.80681	0.93261
2547.87806	0.93248
2545.94931	0.93265
2544.02056	0.93317
2542.09181	0.93388
2540.16306	0.93449
2538.23431	0.93477
2536.30557	0.93468
2534.37682	0.93441
2532.44807	0.93424
2530.51932	0.93441
2528.59057	0.93495
2526.66182	0.93568
2524.73307	0.93627
2522.80432	0.93649
2520.87557	0.93634
2518.94682	0.93604
2517.01807	0.93593
2515.08932	0.93622
2513.16057	0.93688
2511.23182	0.93764
2509.30307	0.93818
2507.37432	0.93829
2505.44557	0.93803
2503.51682	0.93767
2501.58807	0.93754
2499.65933	0.93786
2497.73058	0.93859
2495.80183	0.93944
2493.87308	0.94005
2491.94433	0.94020
2490.01558	0.93996
2488.08683	0.93964
2486.15808	0.93959
2484.22933	0.93998
2482.30058	0.94072
2480.37183	0.94152
2478.44308	0.94204
2476.51433	0.94215
2474.58558	0.94192
2472.65683	0.94165
2470.72808	0.94162
2468.79933	0.94201
2466.87058	0.94270
2464.94183	0.94343
2463.01308	0.94389
2461.08434	0.94397
2459.15559	0.94378
2457.22684	0.94358
2455.29809	0.94361
2453.36934	0.94398
2451.44059	0.94460
2449.51184	0.94519
2447.58309	0.94552
2445.65434	0.94553
2443.72559	0.94535
2441.79684	0.94520
2439.86809	0.94528
2437.93934	0.94562
2436.01059	0.94612
2434.08184	0.94658
2432.15309	0.94686
2430.22434	0.94693
2428.29559	0.94690
2426.36684	0.94693
2424.43810	0.94713
2422.50935	0.94744
2420.58060	0.94777
2418.65185	0.94798
2416.72310	0.94806
2414.79435	0.94806
2412.86560	0.94810
2410.93685	0.94826
2409.00810	0.94854
2407.07935	0.94882
2405.15060	0.94901
2403.22185	0.94904
2401.29310	0.94902
2399.36435	0.94909
2397.43560	0.94924
2395.50685	0.94943
2393.57810	0.94958
2391.64935	0.94963
2389.72060	0.94951
2387.79186	0.94921
2385.86311	0.94872
2383.93436	0.94813
2382.00561	0.94756
2380.07686	0.94715
2378.14811	0.94700
2376.21936	0.94720
2374.29061	0.94770
2372.36186	0.94841
2370.43311	0.94930
2368.50436	0.95038
2366.57561	0.95155
2364.64686	0.95259
2362.71811	0.95332
2360.78936	0.95359
2358.86061	0.95321
2356.93186	0.95193
2355.00311	0.94971
2353.07436	0.94710
2351.14562	0.94506
2349.21687	0.94418
2347.28812	0.94455
2345.35937	0.94586
2343.43062	0.94759
2341.50187	0.94918
2339.57312	0.95024
2337.64437	0.95078
2335.71562	0.95092
2333.78687	0.95063
2331.85812	0.94993
2329.92937	0.94892
2328.00062	0.94772
2326.07187	0.94656
2324.14312	0.94591
2322.21437	0.94609
2320.28562	0.94689
2318.35687	0.94771
2316.42812	0.94810
2314.49938	0.94805
2312.57063	0.94785
2310.64188	0.94779
2308.71313	0.94796
2306.78438	0.94837
2304.85563	0.94896
2302.92688	0.94956
2300.99813	0.94999
2299.06938	0.95012
2297.14063	0.94993
2295.21188	0.94951
2293.28313	0.94907
2291.35438	0.94883
2289.42563	0.94891
2287.49688	0.94920
2285.56813	0.94950
2283.63938	0.94958
2281.71063	0.94941
2279.78188	0.94915
2277.85313	0.94902
2275.92439	0.94913
2273.99564	0.94947
2272.06689	0.94989
2270.13814	0.95023
2268.20939	0.95037
2266.28064	0.95029
2264.35189	0.95004
2262.42314	0.94975
2260.49439	0.94951
2258.56564	0.94936
2256.63689	0.94926
2254.70814	0.94906
2252.77939	0.94864
2250.85064	0.94795
2248.92189	0.94735
2246.99314	0.94740
2245.06439	0.94772
2243.13564	0.94796
2241.20689	0.94813
2239.27815	0.94827
2237.34940	0.94844
2235.42065	0.94866
2233.49190	0.94889
2231.56315	0.94905
2229.63440	0.94905
2227.70565	0.94887
2225.77690	0.94856
2223.84815	0.94826
2221.91940	0.94811
2219.99065	0.94817
2218.06190	0.94840
2216.13315	0.94863
2214.20440	0.94865
2212.27565	0.94837
2210.34690	0.94784
2208.41815	0.94728
2206.48940	0.94697
2204.56065	0.94704
2202.63191	0.94742
2200.70316	0.94784
2198.77441	0.94801
2196.84566	0.94774
2194.91691	0.94711
2192.98816	0.94641
2191.05941	0.94597
2189.13066	0.94600
2187.20191	0.94645
2185.27316	0.94699
2183.34441	0.94726
2181.41566	0.94702
2179.48691	0.94634
2177.55816	0.94553
2175.62941	0.94500
2173.70066	0.94498
2171.77191	0.94544
2169.84316	0.94604
2167.91441	0.94640
2165.98567	0.94624
2164.05692	0.94558
2162.12817	0.94474
2160.19942	0.94414
2158.27067	0.94404
2156.34192	0.94442
2154.41317	0.94501
2152.48442	0.94540
2150.55567	0.94532
2148.62692	0.94476
2146.69817	0.94399
2144.76942	0.94338
2142.84067	0.94316
2140.91192	0.94338
2138.98317	0.94384
2137.05442	0.94425
2135.12567	0.94437
2133.19692	0.94408
2131.26817	0.94348
2129.33943	0.94285
2127.41068	0.94250
2125.48193	0.94254
2123.55318	0.94287
2121.62443	0.94325
2119.69568	0.94342
2117.76693	0.94324
2115.83818	0.94279
2113.90943	0.94232
2111.98068	0.94203
2110.05193	0.94196
2108.12318	0.94210
2106.19443	0.94233
2104.26568	0.94253
2102.33693	0.94258
2100.40818	0.94247
2098.47943	0.94223
2096.55068	0.94196
2094.62193	0.94173
2092.69318	0.94161
2090.76444	0.94159
2088.83569	0.94166
2086.90694	0.94173
2084.97819	0.94173
2083.04944	0.94164
2081.12069	0.94146
2079.19194	0.94126
2077.26319	0.94113
2075.33444	0.94112
2073.40569	0.94119
2071.47694	0.94129
2069.54819	0.94132
2067.61944	0.94125
2065.69069	0.94107
2063.76194	0.94083
2061.83319	0.94061
2059.90444	0.94051
2057.97569	0.94056
2056.04694	0.94071
2054.11820	0.94084
2052.18945	0.94084
2050.26070	0.94065
2048.33195	0.94028
2046.40320	0.93987
2044.47445	0.93958
2042.54570	0.93952
2040.61695	0.93969
2038.68820	0.93992
2036.75945	0.94005
2034.83070	0.93996
2032.90195	0.93964
2030.97320	0.93919
2029.04445	0.93876
2027.11570	0.93851
2025.18695	0.93845
2023.25820	0.93853
2021.32945	0.93860
2019.40070	0.93855
2017.47196	0.93834
2015.54321	0.93799
2013.61446	0.93760
2011.68571	0.93730
2009.75696	0.93715
2007.82821	0.93715
2005.89946	0.93719
2003.97071	0.93713
2002.04196	0.93687
2000.11321	0.93642
1998.18446	0.93585
1996.25571	0.93529
1994.32696	0.93489
1992.39821	0.93473
1990.46946	0.93472
1988.54071	0.93472
1986.61196	0.93459
1984.68321	0.93430
1982.75446	0.93390
1980.82572	0.93351
1978.89697	0.93322
1976.96822	0.93303
1975.03947	0.93285
1973.11072	0.93256
1971.18197	0.93210
1969.25322	0.93151
1967.32447	0.93090
1965.39572	0.93039
1963.46697	0.93005
1961.53822	0.92989
1959.60947	0.92983
1957.68072	0.92973
1955.75197	0.92950
1953.82322	0.92904
1951.89447	0.92835
1949.96572	0.92752
1948.03697	0.92670
1946.10822	0.92609
1944.17948	0.92580
1942.25073	0.92577
1940.32198	0.92578
1938.39323	0.92562
1936.46448	0.92520
1934.53573	0.92456
1932.60698	0.92383
1930.67823	0.92316
1928.74948	0.92259
1926.82073	0.92209
1924.89198	0.92158
1922.96323	0.92095
1921.03448	0.92019
1919.10573	0.91937
1917.17698	0.91859
1915.24823	0.91794
1913.31948	0.91748
1911.39073	0.91720
1909.46198	0.91695
1907.53323	0.91655
1905.60449	0.91589
1903.67574	0.91500
1901.74699	0.91401
1899.81824	0.91309
1897.88949	0.91236
1895.96074	0.91181
1894.03199	0.91127
1892.10324	0.91060
1890.17449	0.90975
1888.24574	0.90873
1886.31699	0.90771
1884.38824	0.90695
1882.45949	0.90651
1880.53074	0.90628
1878.60199	0.90595
1876.67324	0.90521
1874.74449	0.90390
1872.81574	0.90218
1870.88699	0.90050
1868.95825	0.89928
1867.02950	0.89867
1865.10075	0.89849
1863.17200	0.89841
1861.24325	0.89804
1859.31450	0.89715
1857.38575	0.89578
1855.45700	0.89415
1853.52825	0.89250
1851.59950	0.89100
1849.67075	0.88969
1847.74200	0.88854
1845.81325	0.88752
1843.88450	0.88649
1841.95575	0.88528
1840.02700	0.88389
1838.09825	0.88248
1836.16950	0.88111
1834.24075	0.87980
1832.31201	0.87852
1830.38326	0.87717
1828.45451	0.87566
1826.52576	0.87408
1824.59701	0.87257
1822.66826	0.87116
1820.73951	0.86985
1818.81076	0.86855
1816.88201	0.86717
1814.95326	0.86562
1813.02451	0.86393
1811.09576	0.86212
1809.16701	0.86016
1807.23826	0.85804
1805.30951	0.85579
1803.38076	0.85349
1801.45201	0.85126
1799.52326	0.84912
1797.59451	0.84703
1795.66577	0.84498
1793.73702	0.84302
1791.80827	0.84107
1789.87952	0.83901
1787.95077	0.83682
1786.02202	0.83451
1784.09327	0.83213
1782.16452	0.82975
1780.23577	0.82733
1778.30702	0.82475
1776.37827	0.82196
1774.44952	0.81895
1772.52077	0.81572
1770.59202	0.81235
1768.66327	0.80907
1766.73452	0.80603
1764.80577	0.80317
1762.87702	0.80027
1760.94827	0.79700
1759.01953	0.79317
1757.09078	0.78875
1755.16203	0.78383
1753.23328	0.77879
1751.30453	0.77411
1749.37578	0.77015
1747.44703	0.76699
1745.51828	0.76436
1743.58953	0.76180
1741.66078	0.75887
1739.73203	0.75537
1737.80328	0.75144
1735.87453	0.74750
1733.94578	0.74379
1732.01703	0.74031
1730.08828	0.73694
1728.15953	0.73329
1726.23078	0.72893
1724.30203	0.72369
1722.37328	0.71772
1720.44454	0.71135
1718.51579	0.70489
1716.58704	0.69856
1714.65829	0.69252
1712.72954	0.68656
1710.80079	0.68028
1708.87204	0.67349
1706.94329	0.66632
1705.01454	0.65920
1703.08579	0.65271
1701.15704	0.64723
1699.22829	0.64281
1697.29954	0.63941
1695.37079	0.63676
1693.44204	0.63444
1691.51329	0.63236
1689.58454	0.63058
1687.65579	0.62925
1685.72704	0.62843
1683.79830	0.62789
1681.86955	0.62728
1679.94080	0.62657
1678.01205	0.62579
1676.08330	0.62499
1674.15455	0.62424
1672.22580	0.62378
1670.29705	0.62378
1668.36830	0.62397
1666.43955	0.62403
1664.51080	0.62386
1662.58205	0.62344
1660.65330	0.62285
1658.72455	0.62237
1656.79580	0.62234
1654.86705	0.62287
1652.93830	0.62370
1651.00955	0.62453
1649.08080	0.62556
1647.15206	0.62692
1645.22331	0.62836
1643.29456	0.62974
1641.36581	0.63121
1639.43706	0.63303
1637.50831	0.63538
1635.57956	0.63811
1633.65081	0.64076
1631.72206	0.64327
1629.79331	0.64589
1627.86456	0.64891
1625.93581	0.65256
1624.00706	0.65698
1622.07831	0.66209
1620.14956	0.66786
1618.22081	0.67439
1616.29206	0.68148
1614.36331	0.68866
1612.43456	0.69575
1610.50582	0.70272
1608.57707	0.70944
1606.64832	0.71567
1604.71957	0.72118
1602.79082	0.72582
1600.86207	0.72950
1598.93332	0.73215
1597.00457	0.73383
1595.07582	0.73460
1593.14707	0.73461
1591.21832	0.73399
1589.28957	0.73285
1587.36082	0.73123
1585.43207	0.72912
1583.50332	0.72646
1581.57457	0.72323
1579.64582	0.71952
1577.71707	0.71552
1575.78832	0.71141
1573.85958	0.70743
1571.93083	0.70387
1570.00208	0.70068
1568.07333	0.69753
1566.14458	0.69426
1564.21583	0.69081
1562.28708	0.68723
1560.35833	0.68353
1558.42958	0.67972
1556.50083	0.67609
1554.57208	0.67314
1552.64333	0.67089
1550.71458	0.66891
1548.78583	0.66674
1546.85708	0.66426
1544.92833	0.66177
1542.99958	0.65977
1541.07083	0.65869
1539.14208	0.65845
1537.21333	0.65872
1535.28459	0.65936
1533.35584	0.66005
1531.42709	0.66037
1529.49834	0.66024
1527.56959	0.65988
1525.64084	0.65958
1523.71209	0.65963
1521.78334	0.66017
1519.85459	0.66104
1517.92584	0.66220
1515.99709	0.66355
1514.06834	0.66504
1512.13959	0.66700
1510.21084	0.67003
1508.28209	0.67464
1506.35334	0.68048
1504.42459	0.68655
1502.49584	0.69236
1500.56709	0.69809
1498.63835	0.70403
1496.70960	0.71030
1494.78085	0.71693
1492.85210	0.72423
1490.92335	0.73258
1488.99460	0.74181
1487.06585	0.75114
1485.13710	0.75960
1483.20835	0.76649
1481.27960	0.77147
1479.35085	0.77449
1477.42210	0.77589
1475.49335	0.77619
1473.56460	0.77592
1471.63585	0.77533
1469.70710	0.77442
1467.77835	0.77317
1465.84960	0.77141
1463.92085	0.76890
1461.99211	0.76579
1460.06336	0.76257
1458.13461	0.75975
1456.20586	0.75767
1454.27711	0.75648
1452.34836	0.75608
1450.41961	0.75611
1448.49086	0.75627
1446.56211	0.75648
1444.63336	0.75693
1442.70461	0.75787
1440.77586	0.75949
1438.84711	0.76184
1436.91836	0.76472
1434.98961	0.76766
1433.06086	0.77034
1431.13211	0.77262
1429.20336	0.77433
1427.27461	0.77539
1425.34587	0.77580
1423.41712	0.77553
1421.48837	0.77456
1419.55962	0.77295
1417.63087	0.77082
1415.70212	0.76842
1413.77337	0.76601
1411.84462	0.76370
1409.91587	0.76148
1407.98712	0.75926
1406.05837	0.75688
1404.12962	0.75418
1402.20087	0.75122
1400.27212	0.74840
1398.34337	0.74624
1396.41462	0.74531
1394.48587	0.74586
1392.55712	0.74773
1390.62837	0.75056
1388.69963	0.75399
1386.77088	0.75757
1384.84213	0.76088
1382.91338	0.76383
1380.98463	0.76676
1379.05588	0.77009
1377.12713	0.77398
1375.19838	0.77818
1373.26963	0.78211
1371.34088	0.78530
1369.41213	0.78773
1367.48338	0.78973
1365.55463	0.79180
1363.62588	0.79433
1361.69713	0.79732
1359.76838	0.80039
1357.83963	0.80303
1355.91088	0.80481
1353.98213	0.80566
1352.05338	0.80584
1350.12464	0.80575
1348.19589	0.80576
1346.26714	0.80603
1344.33839	0.80656
1342.40964	0.80730
1340.48089	0.80813
1338.55214	0.80893
1336.62339	0.80959
1334.69464	0.81012
1332.76589	0.81057
1330.83714	0.81098
1328.90839	0.81132
1326.97964	0.81140
1325.05089	0.81101
1323.12214	0.81002
1321.19339	0.80849
1319.26464	0.80668
1317.33589	0.80498
1315.40714	0.80379
1313.47840	0.80334
1311.54965	0.80361
1309.62090	0.80437
1307.69215	0.80529
1305.76340	0.80611
1303.83465	0.80665
1301.90590	0.80696
1299.97715	0.80719
1298.04840	0.80754
1296.11965	0.80810
1294.19090	0.80876
1292.26215	0.80927
1290.33340	0.80938
1288.40465	0.80898
1286.47590	0.80814
1284.54715	0.80717
1282.61840	0.80643
1280.68965	0.80621
1278.76090	0.80654
1276.83216	0.80713
1274.90341	0.80751
1272.97466	0.80727
1271.04591	0.80623
1269.11716	0.80456
1267.18841	0.80266
1265.25966	0.80097
1263.33091	0.79973
1261.40216	0.79888
1259.47341	0.79808
1257.54466	0.79694
1255.61591	0.79525
1253.68716	0.79310
1251.75841	0.79085
1249.82966	0.78896
1247.90091	0.78770
1245.97216	0.78708
1244.04341	0.78682
1242.11466	0.78654
1240.18592	0.78598
1238.25717	0.78520
1236.32842	0.78455
1234.39967	0.78451
1232.47092	0.78537
1230.54217	0.78715
1228.61342	0.78952
1226.68467	0.79201
1224.75592	0.79426
1222.82717	0.79620
1220.89842	0.79805
1218.96967	0.80022
1217.04092	0.80301
1215.11217	0.80645
1213.18342	0.81021
1211.25467	0.81375
1209.32592	0.81661
1207.39717	0.81861
1205.46842	0.81998
1203.53968	0.82121
1201.61093	0.82278
1199.68218	0.82503
1197.75343	0.82797
1195.82468	0.83092
1193.89593	0.83305
1191.96718	0.83389
1190.03843	0.83361
1188.10968	0.83291
1186.18093	0.83261
1184.25218	0.83310
1182.32343	0.83419
1180.39468	0.83520
1178.46593	0.83535
1176.53718	0.83419
1174.60843	0.83194
1172.67968	0.82941
1170.75093	0.82745
1168.82218	0.82648
1166.89343	0.82645
1164.96469	0.82688
1163.03594	0.82708
1161.10719	0.82652
1159.17844	0.82508
1157.24969	0.82313
1155.32094	0.82131
1153.39219	0.82033
1151.46344	0.82057
1149.53469	0.82188
1147.60594	0.82359
1145.67719	0.82483
1143.74844	0.82501
1141.81969	0.82407
1139.89094	0.82250
1137.96219	0.82103
1136.03344	0.82028
1134.10469	0.82045
1132.17594	0.82121
1130.24719	0.82187
1128.31845	0.82186
1126.38970	0.82100
1124.46095	0.81961
1122.53220	0.81838
1120.60345	0.81795
1118.67470	0.81854
1116.74595	0.81982
1114.81720	0.82104
1112.88845	0.82139
1110.95970	0.82049
1109.03095	0.81858
1107.10220	0.81652
1105.17345	0.81522
1103.24470	0.81517
1101.31595	0.81618
1099.38720	0.81750
1097.45845	0.81823
1095.52970	0.81776
1093.60095	0.81614
1091.67221	0.81398
1089.74346	0.81213
1087.81471	0.81116
1085.88596	0.81108
1083.95721	0.81138
1082.02846	0.81137
1080.09971	0.81066
1078.17096	0.80938
1076.24221	0.80812
1074.31346	0.80760
1072.38471	0.80823
1070.45596	0.80991
1068.52721	0.81208
1066.59846	0.81399
1064.66971	0.81507
1062.74096	0.81521
1060.81221	0.81477
1058.88346	0.81447
1056.95471	0.81496
1055.02597	0.81640
1053.09722	0.81845
1051.16847	0.82049
1049.23972	0.82201
1047.31097	0.82289
1045.38222	0.82342
1043.45347	0.82413
1041.52472	0.82543
1039.59597	0.82745
1037.66722	0.82994
1035.73847	0.83239
1033.80972	0.83435
1031.88097	0.83572
1029.95222	0.83676
1028.02347	0.83782
1026.09472	0.83923
1024.16597	0.84114
1022.23722	0.84352
1020.30847	0.84619
1018.37973	0.84890
1016.45098	0.85140
1014.52223	0.85350
1012.59348	0.85511
1010.66473	0.85627
1008.73598	0.85713
1006.80723	0.85790
1004.87848	0.85885
1002.94973	0.86016
1001.02098	0.86177
999.09223	0.86330
997.16348	0.86434
995.23473	0.86476
993.30598	0.86484
991.37723	0.86511
989.44848	0.86604
987.51973	0.86786
985.59098	0.87036
983.66223	0.87292
981.73348	0.87474
979.80474	0.87539
977.87599	0.87508
975.94724	0.87462
974.01849	0.87502
972.08974	0.87695
970.16099	0.88027
968.23224	0.88409
966.30349	0.88718
964.37474	0.88869
962.44599	0.88867
960.51724	0.88807
958.58849	0.88814
956.65974	0.88969
954.73099	0.89269
952.80224	0.89615
950.87349	0.89869
948.94474	0.89935
947.01599	0.89817
945.08724	0.89618
943.15850	0.89478
941.22975	0.89495
939.30100	0.89673
937.37225	0.89921
935.44350	0.90099
933.51475	0.90105
931.58600	0.89941
929.65725	0.89711
927.72850	0.89560
925.79975	0.89589
923.87100	0.89798
921.94225	0.90085
920.01350	0.90305
918.08475	0.90348
916.15600	0.90215
914.22725	0.90012
912.29850	0.89894
910.36975	0.89961
908.44100	0.90203
906.51226	0.90503
904.58351	0.90712
902.65476	0.90730
900.72601	0.90562
898.79726	0.90321
896.86851	0.90156
894.93976	0.90169
893.01101	0.90351
891.08226	0.90591
889.15351	0.90741
887.22476	0.90707
885.29601	0.90501
883.36726	0.90228
881.43851	0.90030
879.50976	0.90004
877.58101	0.90153
875.65226	0.90380
873.72351	0.90552
871.79476	0.90571
869.86602	0.90420
867.93727	0.90174
866.00852	0.89953
864.07977	0.89849
862.15102	0.89864
860.22227	0.89918
858.29352	0.89910
856.36477	0.89769
854.43602	0.89497
852.50727	0.89171
850.57852	0.88897
848.64977	0.88750
846.72102	0.88730
844.79227	0.88772
842.86352	0.88789
840.93477	0.88720
839.00602	0.88556
837.07727	0.88336
835.14852	0.88122
833.21978	0.87966
831.29103	0.87892
829.36228	0.87883
827.43353	0.87900
825.50478	0.87901
823.57603	0.87856
821.64728	0.87756
819.71853	0.87614
817.78978	0.87457
815.86103	0.87318
813.93228	0.87220
812.00353	0.87172
810.07478	0.87160
808.14603	0.87149
806.21728	0.87103
804.28853	0.86995
802.35978	0.86818
800.43103	0.86601
798.50228	0.86405
796.57353	0.86285
794.64479	0.86254
792.71604	0.86276
790.78729	0.86282
788.85854	0.86204
786.92979	0.86021
785.00104	0.85776
783.07229	0.85556
781.14354	0.85435
779.21479	0.85441
777.28604	0.85539
775.35729	0.85644
773.42854	0.85653
771.49979	0.85511
769.57104	0.85249
767.64229	0.84971
765.71354	0.84781
763.78479	0.84726
761.85604	0.84770
759.92729	0.84812
757.99855	0.84749
756.06980	0.84531
754.14105	0.84192
752.21230	0.83838
750.28355	0.83582
748.35480	0.83484
746.42605	0.83518
744.49730	0.83591
742.56855	0.83599
740.63980	0.83490
738.71105	0.83282
736.78230	0.83053
734.85355	0.82895
732.92480	0.82864
730.99605	0.82933
729.06730	0.83008
727.13855	0.82979
725.20980	0.82798
723.28105	0.82531
721.35231	0.82253
719.42356	0.82029
717.49481	0.81894
715.56606	0.81827
713.63731	0.81765
711.70856	0.81644
709.77981	0.81429
707.85106	0.81136
705.92231	0.80827
703.99356	0.80578
702.06481	0.80442
700.13606	0.80424
698.20731	0.80487
696.27856	0.80571
694.34981	0.80621
692.42106	0.80612
690.49231	0.80563
688.56356	0.80515
686.63481	0.80502
684.70607	0.80528
682.77732	0.80565
680.84857	0.80578
678.91982	0.80540
676.99107	0.80452
675.06232	0.80334
673.13357	0.80220
671.20482	0.80141
669.27607	0.80121
667.34732	0.80149
665.41857	0.80176
663.48982	0.80169
661.56107	0.80135
659.63232	0.80091
657.70357	0.80049
655.77482	0.80027
653.84607	0.80038
651.91732	0.80079
649.98857	0.80133
648.05983	0.80177
646.13108	0.80191
644.20233	0.80164
642.27358	0.80106
640.34483	0.80044
638.41608	0.80003
636.48733	0.79990
634.55858	0.79987
632.62983	0.79958
630.70108	0.79873
628.77233	0.79741
626.84358	0.79612
624.91483	0.79525
622.98608	0.79473
621.05733	0.79380
619.12858	0.79260
617.19983	0.79294
615.27108	0.79520
613.34233	0.79708
611.41358	0.79699
609.48484	0.79583
607.55609	0.79518
605.62734	0.79564
603.69859	0.79682
601.76984	0.79806
599.84109	0.79882
597.91234	0.79869
595.98359	0.79758
594.05484	0.79605
592.12609	0.79530
590.19734	0.79615
588.26859	0.79804
586.33984	0.79972
584.41109	0.80038
582.48234	0.79977
580.55359	0.79826
578.62484	0.79669
576.69609	0.79602
574.76734	0.79682
572.83860	0.79853
570.90985	0.79998
568.98110	0.80055
567.05235	0.80031
565.12360	0.79947
563.19485	0.79841
561.26610	0.79781
559.33735	0.79814
557.40860	0.79919
555.47985	0.80031
553.55110	0.80074
551.62235	0.80006
549.69360	0.79854
547.76485	0.79703
545.83610	0.79646
543.90735	0.79708
541.97860	0.79838
540.04985	0.79961
538.12110	0.80039
536.19236	0.80072
534.26361	0.80069
532.33486	0.80027
530.40611	0.79945
528.47736	0.79861
526.54861	0.79862
524.61986	0.79984
522.69111	0.80094
520.76236	0.80056
518.83361	0.79954
516.90486	0.79966
514.97611	0.80113
513.04736	0.80277
511.11861	0.80382
509.18986	0.80445
507.26111	0.80504
505.33236	0.80563
503.40361	0.80626
501.47486	0.80732
499.54612	0.80871
497.61737	0.80954
495.68862	0.80957
493.75987	0.80971
491.83112	0.81106
489.90237	0.81339
487.97362	0.81500
486.04487	0.81490
484.11612	0.81417
482.18737	0.81428
480.25862	0.81522
478.32987	0.81615
476.40112	0.81647
474.47237	0.81635
472.54362	0.81693
470.61487	0.81865
468.68612	0.82014
466.75737	0.82064
464.82862	0.82067
462.89988	0.82049
460.97113	0.81985
459.04238	0.81953
457.11363	0.82118
455.18488	0.82415
453.25613	0.82609
451.32738	0.82652
449.39863	0.82640
447.46988	0.82662
445.54113	0.82806
443.61238	0.83098
441.68363	0.83453
439.75488	0.83671
437.82613	0.83624
435.89738	0.83445
433.96863	0.83372
432.03988	0.83504
430.11113	0.83783
428.18238	0.84041
426.25363	0.84078
424.32489	0.83775
422.39614	0.83120
420.46739	0.82390
418.53864	0.82267
416.60989	0.83032
414.68114	0.84041
412.75239	0.84721
410.82364	0.85022
408.89489	0.85060
406.96614	0.84932
405.03739	0.84706
403.10864	0.84351
401.17989	0.83799
399.25114	0.83119
